# Supplementary material for: Azido­[1,2-bis­(diphenyl­phosphan­yl)ethane-κ2 P,P′](η5-inden­yl)ruthenium(II)
Source: Acta Crystallogr Sect E Struct Rep Online. 2010 Dec 24;67(Pt 1):m124. doi: 10.1107/S1600536810053006 (PMC3050413; doi:10.1107/S1600536810053006)
Supplement: Supplementary file 1 [file e-67-0m124-sup1.cif]

##############################################################################
###                                                                        ###
###        Electronic paper (Acta Crystallographica Section E)             ###
###                                                                        ###
##############################################################################
#                                                                            #
# This CIF contains the data in a paper accepted for publication in Acta     #
# Crystallographica Section E. It conforms to the requirements of Notes      #
# for Authors for Section E, and has been peer reviewed under the auspices   #
# of the IUCr Commission on Journals.                                        #
#                                                                            #
# Full details of the Crystallographic Information File format               #
# are given in the paper "The Crystallographic Information File (CIF):       #
# a New Standard Archive File for Crystallography" by S. R. Hall, F. H.      #
# Allen and I. D. Brown [Acta Cryst. (1991), A47, 655-685].                  #
#                                                                            #
# The current version of the core CIF dictionary is obtainable from          #
# ftp://ftp.iucr.org/pub/cif_core.dic. The current version number is 2.4.    #
#                                                                            #
# Software is freely available for graphical display of the structure(s) in  #
# this CIF.  For information consult the CIF home page http://www.iucr.org/  #
# cif/home.html                                                              #
#                                                                            #
# This file may be used for bona fide research purposes within the           #
# scientific community so long as proper attribution is given to the journal # 
# article from which it was obtained.                                        #
#                                                                            #
##############################################################################
                                             
data_global
_audit_creation_method     'form.cif (version 2.0)'
_journal_data_validation_number     ?
_journal_date_recd_electronic     2010-11-01
_journal_date_accepted     2010-12-17
_journal_name_full     'Acta Crystallographica, Section E'
_journal_year     2011
_journal_volume     67
_journal_issue      1
_journal_page_first     m124
_journal_page_last     m124
_journal_paper_category     QM
_journal_coeditor_code     RN2075
_publ_contact_author_name     'Hui-Ling Sung'
_publ_contact_author_address
; Department of Mathematics and Science (Pre-college),
National Taiwan Normal University, 24449,
Linkou, Taiwan (R.O.C.)
;
_publ_contact_author_email     hlsung@ntnu.edu.tw
_publ_contact_author_fax     '886-2-2602-2617'
_publ_contact_author_phone     '886-2-7714-8390'
_publ_section_title
;\
Azido[1,2-bis(diphenylphosphanyl)ethane-\k^2^<i>P</i>,<i>P</i>'](\h^5^-indenyl)\
ruthenium(II)
;
loop_
    _publ_author_name
    _publ_author_address
    'Hui-Ling Sung'
;
Department of Mathematics and Science (Pre-college)
National Taiwan Normal University
Taiwan
;
    'Hsiu-Ling Hsu'
;
Department of Chemical and Materials Engineering
Lunghwa University of Science and Technology
Taiwan
;
    'Ting-Shen Kuo'
;
Department of Chemistry
National Taiwan Normal University, 11677
Taiwan
;
data_I
_chemical_name_systematic
;
Azido[1,2-bis(diphenylphosphanyl)ethane-\k^2^<i>P</i>,<i>P</i>'](\h^5^-
indenyl)ruthenium(II)
;
_chemical_name_common     ?
_chemical_formula_moiety     'C35 H31 N3 P2 Ru'
_chemical_formula_sum     'C35 H31 N3 P2 Ru'
_chemical_formula_structural     ?
_chemical_formula_analytical     ?
_chemical_formula_iupac     '[Ru (C9 H7) (N3) (C26 H24 P2)]'
_chemical_formula_weight     656.64
_chemical_melting_point     ?
_symmetry_cell_setting     monoclinic
_symmetry_space_group_name_H-M     'P 21/c'
_symmetry_space_group_name_Hall     ?
loop_
    _symmetry_equiv_pos_as_xyz
    'x, y, z'
    '-x, y+1/2, -z+1/2'
    '-x, -y, -z'
    'x, -y-1/2, z-1/2'
_cell_length_a     11.331(6)
_cell_length_b     14.567(9)
_cell_length_c     17.873(11)
_cell_angle_alpha     90.00
_cell_angle_beta     96.015(19)
_cell_angle_gamma     90.00
_cell_volume     2934(3)
_cell_formula_units_Z     4
_cell_measurement_reflns_used     1167
_cell_measurement_theta_min     2.613
_cell_measurement_theta_max     19.389
_cell_measurement_temperature     200(2)
_exptl_crystal_description     prism
_exptl_crystal_colour     orange-brown
_exptl_crystal_size_max     0.22
_exptl_crystal_size_mid     0.10
_exptl_crystal_size_min     0.04
_exptl_crystal_density_diffrn     1.487
_exptl_crystal_density_meas     ?
_exptl_crystal_density_method     'not measured'
_exptl_crystal_F_000     1344
_exptl_absorpt_coefficient_mu     0.674
_exptl_absorpt_correction_type     multi-scan
_exptl_absorpt_process_details     '(SADABS; Bruker, 2005)'
_exptl_absorpt_correction_T_min     0.8659
_exptl_absorpt_correction_T_max     0.9736
_exptl_special_details
;
;
_diffrn_ambient_temperature     200(2)
_diffrn_radiation_type     'MoK\a'
_diffrn_radiation_wavelength     0.71073
_diffrn_radiation_source     'fine-focus sealed tube'
_diffrn_radiation_monochromator     'graphite'
_diffrn_measurement_device_type     'Bruker Kappa APEXII CCD area-detector'
_diffrn_measurement_method     'CCD rotation images, thick slices'
_diffrn_detector_area_resol_mean     9
_diffrn_reflns_number     20374
_diffrn_reflns_av_R_equivalents     0.1554
_diffrn_reflns_av_sigmaI/netI     0.2218
_diffrn_reflns_theta_min     1.81
_diffrn_reflns_theta_max     25.02
_diffrn_reflns_theta_full     25.02
_diffrn_measured_fraction_theta_max     0.997
_diffrn_measured_fraction_theta_full     0.997
_diffrn_reflns_limit_h_min     -13
_diffrn_reflns_limit_h_max     10
_diffrn_reflns_limit_k_min     -16
_diffrn_reflns_limit_k_max     17
_diffrn_reflns_limit_l_min     -21
_diffrn_reflns_limit_l_max     20
_diffrn_reflns_reduction_process     ?
_diffrn_standards_number     ?
_diffrn_standards_interval_count     ?
_diffrn_standards_interval_time     ?
_diffrn_standards_decay_%     ?
loop_
    _diffrn_standard_refln_index_h
    _diffrn_standard_refln_index_k
    _diffrn_standard_refln_index_l
    ? ? ?
_refine_special_details
;
Refinement of <i>F</i>^2^ against ALL reflections. The weighted <i>R</i>-factor
<i>wR</i> and
goodness of fit <i>S</i> are based on <i>F</i>^2^, conventional
<i>R</i>-factors <i>R</i> are based
on <i>F</i>, with <i>F</i> set to zero for negative <i>F</i>^2^. The threshold
expression of
<i>F</i>^2^ > \s(<i>F</i>^2^) is used only for calculating <i>R</i>-factors(gt)
<i>etc</i>. and is
not relevant to the choice of reflections for refinement. <i>R</i>-factors
based
on <i>F</i>^2^ are statistically about twice as large as those based on
<i>F</i>, and <i>R</i>-
factors based on ALL data will be even larger.
;
_reflns_number_total     5167
_reflns_number_gt     2438
_reflns_threshold_expression     I>2sigma(I)
_refine_ls_structure_factor_coef     Fsqd
_refine_ls_matrix_type     full
_refine_ls_R_factor_all     0.1388
_refine_ls_R_factor_gt     0.0525
_refine_ls_wR_factor_gt     0.0760
_refine_ls_wR_factor_ref     0.0960
_refine_ls_goodness_of_fit_ref     0.753
_refine_ls_restrained_S_all     0.753
_refine_ls_number_reflns     5167
_refine_ls_number_parameters     370
_refine_ls_number_restraints     0
_refine_ls_hydrogen_treatment     constr
_refine_ls_weighting_scheme     calc
_refine_ls_weighting_details
         'calc w=1/[\s^2^(Fo^2^)+(0.0072P)^2^+0.0000P] where P=(Fo^2^+2Fc^2^)/3'
_atom_sites_solution_hydrogens     geom
_atom_sites_solution_primary     direct
_atom_sites_solution_secondary     difmap
_refine_ls_shift/su_max     0.001
_refine_ls_shift/su_mean     0.000
_refine_diff_density_max     0.538
_refine_diff_density_min     -0.526
_refine_ls_extinction_method     none
_refine_ls_extinction_coef     ?
loop_
    _atom_type_symbol
    _atom_type_description
    _atom_type_scat_dispersion_real
    _atom_type_scat_dispersion_imag
    _atom_type_scat_source
    'C' 'C' 0.0033 0.0016
                         'International Tables Vol C Tables 4.2.6.8 and 6.1.1.4'
    'H' 'H' 0.0000 0.0000
                         'International Tables Vol C Tables 4.2.6.8 and 6.1.1.4'
    'N' 'N' 0.0061 0.0033
                         'International Tables Vol C Tables 4.2.6.8 and 6.1.1.4'
    'P' 'P' 0.1023 0.0942
                         'International Tables Vol C Tables 4.2.6.8 and 6.1.1.4'
    'Ru' 'Ru' -1.2594 0.8363
                         'International Tables Vol C Tables 4.2.6.8 and 6.1.1.4'
    'O' 'O' 0.0106 0.0060
                         'International Tables Vol C Tables 4.2.6.8 and 6.1.1.4'
_computing_data_collection     'APEX2 (Bruker, 2007)'
_computing_cell_refinement     'SAINT (Bruker, 2007)'
_computing_data_reduction     'SAINT (Bruker, 2007)'
_computing_structure_solution     'SHELXS97 (Sheldrick, 2008)'
_computing_structure_refinement     'SHELXL97 (Sheldrick, 2008)'
_computing_molecular_graphics     'ORTEP-3 for Windows (Farrugia, 1997)'
_computing_publication_material     'WinGX (Farrugia, 1999)'
loop_
    _atom_site_type_symbol
    _atom_site_label
    _atom_site_fract_x
    _atom_site_fract_y
    _atom_site_fract_z
    _atom_site_U_iso_or_equiv
    _atom_site_adp_type
    _atom_site_calc_flag
    _atom_site_refinement_flags
    _atom_site_occupancy
    _atom_site_disorder_assembly
    _atom_site_disorder_group
    C C1 0.2833(6) -0.0987(4) 0.6432(4) 0.0325(18) Uani d . 1 . .
    C C2 0.2129(7) -0.1041(5) 0.7006(5) 0.049(2) Uani d . 1 . .
    H H2 0.2220 -0.0601 0.7401 0.059 Uiso calc R 1 . .
    C C3 0.1277(7) -0.1734(6) 0.7021(5) 0.059(3) Uani d . 1 . .
    H H3 0.0776 -0.1764 0.7415 0.071 Uiso calc R 1 . .
    C C4 0.1185(8) -0.2362(6) 0.6459(6) 0.068(3) Uani d . 1 . .
    H H4 0.0606 -0.2834 0.6457 0.082 Uiso calc R 1 . .
    C C5 0.1902(8) -0.2329(5) 0.5900(5) 0.064(3) Uani d . 1 . .
    H H5 0.1836 -0.2790 0.5522 0.077 Uiso calc R 1 . .
    C C6 0.2728(6) -0.1636(4) 0.5869(4) 0.043(2) Uani d . 1 . .
    H H6 0.3214 -0.1608 0.5467 0.052 Uiso calc R 1 . .
    C C7 0.3040(6) 0.0764(4) 0.5736(3) 0.0283(17) Uani d . 1 . .
    C C8 0.1933(6) 0.0576(5) 0.5384(4) 0.0391(18) Uani d . 1 . .
    H H8 0.1545 0.0022 0.5497 0.047 Uiso calc R 1 . .
    C C9 0.1373(7) 0.1183(5) 0.4863(4) 0.051(2) Uani d . 1 . .
    H H9 0.0611 0.1040 0.4616 0.062 Uiso calc R 1 . .
    C C10 0.1919(7) 0.1986(5) 0.4707(4) 0.042(2) Uani d . 1 . .
    H H10 0.1531 0.2403 0.4354 0.050 Uiso calc R 1 . .
    C C11 0.3001(7) 0.2193(4) 0.5050(4) 0.042(2) Uani d . 1 . .
    H H11 0.3376 0.2751 0.4932 0.050 Uiso calc R 1 . .
    C C12 0.3570(6) 0.1599(4) 0.5572(4) 0.040(2) Uani d . 1 . .
    H H12 0.4324 0.1758 0.5822 0.048 Uiso calc R 1 . .
    C C13 0.5126(5) -0.0399(4) 0.5971(4) 0.0340(18) Uani d . 1 . .
    H H13A 0.4876 -0.0918 0.5633 0.041 Uiso calc R 1 . .
    H H13B 0.5410 0.0103 0.5663 0.041 Uiso calc R 1 . .
    C C14 0.6120(5) -0.0706(4) 0.6553(4) 0.0317(17) Uani d . 1 . .
    H H14A 0.6859 -0.0807 0.6315 0.038 Uiso calc R 1 . .
    H H14B 0.5904 -0.1286 0.6794 0.038 Uiso calc R 1 . .
    C C15 0.7216(6) 0.1045(4) 0.6777(4) 0.0324(18) Uani d . 1 . .
    C C16 0.6805(7) 0.1910(4) 0.6570(4) 0.039(2) Uani d . 1 . .
    H H16 0.6040 0.2091 0.6688 0.047 Uiso calc R 1 . .
    C C17 0.7460(7) 0.2512(5) 0.6202(4) 0.055(2) Uani d . 1 . .
    H H17 0.7153 0.3103 0.6069 0.066 Uiso calc R 1 . .
    C C18 0.8549(8) 0.2266(6) 0.6024(4) 0.057(3) Uani d . 1 . .
    H H18 0.9004 0.2688 0.5768 0.069 Uiso calc R 1 . .
    C C19 0.9000(7) 0.1414(6) 0.6211(4) 0.058(2) Uani d . 1 . .
    H H19 0.9761 0.1244 0.6079 0.070 Uiso calc R 1 . .
    C C20 0.8349(6) 0.0805(5) 0.6592(4) 0.045(2) Uani d . 1 . .
    H H20 0.8669 0.0219 0.6730 0.053 Uiso calc R 1 . .
    C C21 0.7412(6) -0.0228(4) 0.7992(4) 0.0316(18) Uani d . 1 . .
    C C22 0.7937(6) -0.1062(4) 0.7984(5) 0.046(2) Uani d . 1 . .
    H H22 0.7785 -0.1444 0.7554 0.055 Uiso calc R 1 . .
    C C23 0.8685(7) -0.1366(5) 0.8588(5) 0.062(3) Uani d . 1 . .
    H H23 0.9070 -0.1943 0.8565 0.075 Uiso calc R 1 . .
    C C24 0.8876(6) -0.0838(5) 0.9224(4) 0.050(2) Uani d . 1 . .
    H H24 0.9376 -0.1055 0.9647 0.060 Uiso calc R 1 . .
    C C25 0.8347(6) -0.0003(5) 0.9246(4) 0.043(2) Uani d . 1 . .
    H H25 0.8478 0.0368 0.9684 0.052 Uiso calc R 1 . .
    C C26 0.7628(6) 0.0299(4) 0.8635(4) 0.041(2) Uani d . 1 . .
    H H26 0.7266 0.0886 0.8653 0.049 Uiso calc R 1 . .
    C C27 0.3015(7) 0.1547(4) 0.7838(4) 0.0366(19) Uani d . 1 . .
    C C28 0.1798(7) 0.1421(4) 0.7569(4) 0.043(2) Uani d . 1 . .
    H H28 0.1481 0.1675 0.7101 0.051 Uiso calc R 1 . .
    C C29 0.1103(7) 0.0932(5) 0.7995(5) 0.050(2) Uani d . 1 . .
    H H29 0.0285 0.0858 0.7826 0.060 Uiso calc R 1 . .
    C C30 0.1562(6) 0.0527(5) 0.8687(4) 0.045(2) Uani d . 1 . .
    H H30 0.1052 0.0183 0.8970 0.054 Uiso calc R 1 . .
    C C31 0.2735(6) 0.0626(5) 0.8951(4) 0.0415(18) Uani d . 1 . .
    H H31 0.3040 0.0346 0.9411 0.050 Uiso calc R 1 . .
    C C32 0.3488(6) 0.1149(4) 0.8534(4) 0.0294(17) Uani d . 1 . .
    C C33 0.4714(6) 0.1389(4) 0.8655(4) 0.0319(18) Uani d . 1 . .
    H H33 0.5261 0.1246 0.9116 0.038 Uiso calc R 1 . .
    C C34 0.4981(6) 0.1950(4) 0.8056(4) 0.035(2) Uani d . 1 . .
    H H34 0.5756 0.2270 0.8028 0.042 Uiso calc R 1 . .
    C C35 0.4014(7) 0.2019(4) 0.7521(4) 0.038(2) Uani d . 1 . .
    H H35 0.3957 0.2409 0.7058 0.046 Uiso calc R 1 . .
    N N1 0.4613(5) -0.0796(3) 0.8004(3) 0.0340(16) Uani d . 1 . .
    N N2 0.4855(6) -0.0931(4) 0.8660(4) 0.0495(19) Uani d . 1 . .
    N N3 0.5048(7) -0.1117(5) 0.9303(4) 0.082(3) Uani d . 1 . .
    P P1 0.38539(16) 0.00036(11) 0.64504(10) 0.0282(5) Uani d . 1 . .
    P P2 0.63247(16) 0.02162(11) 0.72512(11) 0.0288(5) Uani d . 1 . .
    Ru Ru1 0.45473(5) 0.05865(3) 0.75994(3) 0.02632(16) Uani d . 1 . .
loop_
    _atom_site_aniso_label
    _atom_site_aniso_U_11
    _atom_site_aniso_U_22
    _atom_site_aniso_U_33
    _atom_site_aniso_U_12
    _atom_site_aniso_U_13
    _atom_site_aniso_U_23
    C1 0.027(5) 0.030(4) 0.037(5) -0.005(3) -0.011(4) 0.006(3)
    C2 0.043(6) 0.047(5) 0.058(6) -0.004(4) 0.001(5) -0.003(4)
    C3 0.044(6) 0.069(6) 0.062(7) -0.017(5) -0.007(5) 0.029(5)
    C4 0.065(7) 0.052(6) 0.082(9) -0.038(5) -0.024(6) 0.029(5)
    C5 0.082(8) 0.045(5) 0.061(7) -0.022(5) -0.018(6) 0.005(5)
    C6 0.057(6) 0.029(4) 0.041(6) -0.003(4) -0.009(4) -0.001(4)
    C7 0.037(5) 0.028(4) 0.021(4) 0.002(3) 0.006(4) -0.002(3)
    C8 0.031(5) 0.035(4) 0.049(5) -0.004(4) -0.009(4) 0.008(4)
    C9 0.045(6) 0.051(5) 0.057(6) -0.001(4) 0.001(5) 0.001(4)
    C10 0.047(6) 0.042(5) 0.034(5) 0.017(4) -0.003(4) 0.007(4)
    C11 0.061(6) 0.024(4) 0.038(5) 0.001(4) 0.001(5) 0.008(3)
    C12 0.044(5) 0.030(4) 0.043(5) -0.003(4) -0.004(4) 0.004(4)
    C13 0.032(5) 0.031(4) 0.040(5) -0.003(3) 0.007(4) -0.006(3)
    C14 0.024(4) 0.032(4) 0.038(5) 0.001(3) 0.001(4) -0.007(4)
    C15 0.025(5) 0.045(4) 0.027(5) -0.012(3) 0.006(4) -0.006(3)
    C16 0.048(6) 0.039(4) 0.030(5) -0.014(4) 0.004(4) 0.005(4)
    C17 0.049(6) 0.062(5) 0.053(6) -0.021(5) 0.001(5) 0.008(4)
    C18 0.045(6) 0.079(6) 0.045(6) -0.036(5) -0.009(5) 0.020(5)
    C19 0.020(5) 0.105(7) 0.049(6) -0.018(5) 0.006(4) -0.003(5)
    C20 0.032(5) 0.055(5) 0.048(5) -0.004(4) 0.013(4) -0.007(4)
    C21 0.017(4) 0.035(4) 0.043(5) 0.000(3) 0.004(4) 0.000(3)
    C22 0.034(5) 0.032(4) 0.066(7) 0.004(4) -0.020(5) -0.012(4)
    C23 0.054(6) 0.034(5) 0.091(8) 0.020(4) -0.027(6) -0.008(5)
    C24 0.040(5) 0.058(6) 0.048(6) -0.011(4) -0.010(4) -0.002(4)
    C25 0.033(5) 0.043(5) 0.051(6) 0.004(4) -0.005(4) -0.005(4)
    C26 0.044(5) 0.036(4) 0.041(5) 0.017(4) -0.001(4) 0.001(4)
    C27 0.034(5) 0.031(4) 0.046(6) 0.013(4) 0.010(4) -0.007(4)
    C28 0.040(6) 0.044(5) 0.043(6) 0.008(4) -0.001(5) -0.004(4)
    C29 0.021(5) 0.065(6) 0.062(7) 0.000(4) 0.000(5) -0.023(5)
    C30 0.035(5) 0.054(5) 0.050(6) -0.002(4) 0.020(4) -0.012(5)
    C31 0.037(5) 0.055(4) 0.033(5) -0.001(4) 0.006(4) -0.012(4)
    C32 0.031(5) 0.037(4) 0.019(4) 0.005(3) -0.005(4) -0.003(3)
    C33 0.030(5) 0.042(4) 0.022(5) 0.000(3) -0.006(4) -0.009(3)
    C34 0.026(5) 0.029(4) 0.050(6) -0.004(3) 0.006(4) -0.018(4)
    C35 0.046(5) 0.018(4) 0.053(6) 0.005(3) 0.017(5) -0.002(3)
    N1 0.035(4) 0.037(4) 0.028(4) -0.001(3) -0.006(3) 0.005(3)
    N2 0.056(5) 0.036(4) 0.056(6) 0.003(3) 0.003(5) 0.013(4)
    N3 0.103(7) 0.076(5) 0.065(6) 0.007(4) -0.004(6) 0.023(5)
    P1 0.0299(12) 0.0245(10) 0.0298(12) 0.0000(8) 0.0008(10) 0.0009(8)
    P2 0.0272(12) 0.0289(9) 0.0303(13) -0.0012(8) 0.0024(10) -0.0014(9)
    Ru1 0.0255(3) 0.0245(3) 0.0284(3) -0.0003(3) 0.0004(2) -0.0020(3)
_geom_special_details
;
All e.s.d.'s (except the e.s.d. in the dihedral angle between two l.s. planes)
are estimated using the full covariance matrix. The cell e.s.d.'s are taken
into account individually in the estimation of e.s.d.'s in distances, angles
and torsion angles; correlations between e.s.d.'s in cell parameters are only
used when they are defined by crystal symmetry. An approximate (isotropic)
treatment of cell e.s.d.'s is used for estimating e.s.d.'s involving l.s.
planes.
;
loop_
    _geom_bond_atom_site_label_1
    _geom_bond_atom_site_label_2
    _geom_bond_site_symmetry_2
    _geom_bond_distance
    _geom_bond_publ_flag
    C1 C2 . 1.367(8) ?
    C1 C6 . 1.376(8) ?
    C1 P1 . 1.847(6) ?
    C2 C3 . 1.400(9) ?
    C2 H2 . 0.9500 ?
    C3 C4 . 1.354(10) ?
    C3 H3 . 0.9500 ?
    C4 C5 . 1.354(10) ?
    C4 H4 . 0.9500 ?
    C5 C6 . 1.382(9) ?
    C5 H5 . 0.9500 ?
    C6 H6 . 0.9500 ?
    C7 C8 . 1.371(8) ?
    C7 C12 . 1.400(8) ?
    C7 P1 . 1.861(7) ?
    C8 C9 . 1.388(9) ?
    C8 H8 . 0.9500 ?
    C9 C10 . 1.366(9) ?
    C9 H9 . 0.9500 ?
    C10 C11 . 1.346(9) ?
    C10 H10 . 0.9500 ?
    C11 C12 . 1.382(8) ?
    C11 H11 . 0.9500 ?
    C12 H12 . 0.9500 ?
    C13 C14 . 1.517(8) ?
    C13 P1 . 1.848(6) ?
    C13 H13A . 0.9900 ?
    C13 H13B . 0.9900 ?
    C14 P2 . 1.832(6) ?
    C14 H14A . 0.9900 ?
    C14 H14B . 0.9900 ?
    C15 C16 . 1.380(8) ?
    C15 C20 . 1.403(8) ?
    C15 P2 . 1.837(6) ?
    C16 C17 . 1.362(8) ?
    C16 H16 . 0.9500 ?
    C17 C18 . 1.354(9) ?
    C17 H17 . 0.9500 ?
    C18 C19 . 1.369(9) ?
    C18 H18 . 0.9500 ?
    C19 C20 . 1.379(8) ?
    C19 H19 . 0.9500 ?
    C20 H20 . 0.9500 ?
    C21 C22 . 1.354(8) ?
    C21 C26 . 1.383(8) ?
    C21 P2 . 1.830(7) ?
    C22 C23 . 1.374(9) ?
    C22 H22 . 0.9500 ?
    C23 C24 . 1.371(9) ?
    C23 H23 . 0.9500 ?
    C24 C25 . 1.358(8) ?
    C24 H24 . 0.9500 ?
    C25 C26 . 1.365(9) ?
    C25 H25 . 0.9500 ?
    C26 H26 . 0.9500 ?
    C27 C28 . 1.423(9) ?
    C27 C32 . 1.425(9) ?
    C27 C35 . 1.487(9) ?
    C27 Ru1 . 2.304(6) ?
    C28 C29 . 1.354(9) ?
    C28 H28 . 0.9500 ?
    C29 C30 . 1.419(9) ?
    C29 H29 . 0.9500 ?
    C30 C31 . 1.370(9) ?
    C30 H30 . 0.9500 ?
    C31 C32 . 1.412(8) ?
    C31 H31 . 0.9500 ?
    C32 C33 . 1.426(8) ?
    C32 Ru1 . 2.307(6) ?
    C33 C34 . 1.406(8) ?
    C33 Ru1 . 2.210(6) ?
    C33 H33 . 1.0000 ?
    C34 C35 . 1.380(9) ?
    C34 Ru1 . 2.184(6) ?
    C34 H34 . 1.0000 ?
    C35 Ru1 . 2.173(6) ?
    C35 H35 . 1.0000 ?
    N1 N2 . 1.192(8) ?
    N1 Ru1 . 2.139(5) ?
    N2 N3 . 1.178(8) ?
    P1 Ru1 . 2.284(2) ?
    P2 Ru1 . 2.235(2) ?
loop_
    _geom_angle_atom_site_label_1
    _geom_angle_atom_site_label_2
    _geom_angle_atom_site_label_3
    _geom_angle_site_symmetry_1
    _geom_angle_site_symmetry_3
    _geom_angle
    _geom_angle_publ_flag
    C2 C1 C6 . . 119.8(7) ?
    C2 C1 P1 . . 116.4(5) ?
    C6 C1 P1 . . 123.7(6) ?
    C1 C2 C3 . . 120.9(8) ?
    C1 C2 H2 . . 119.5 ?
    C3 C2 H2 . . 119.5 ?
    C4 C3 C2 . . 118.2(8) ?
    C4 C3 H3 . . 120.9 ?
    C2 C3 H3 . . 120.9 ?
    C5 C4 C3 . . 121.3(8) ?
    C5 C4 H4 . . 119.4 ?
    C3 C4 H4 . . 119.4 ?
    C4 C5 C6 . . 121.1(8) ?
    C4 C5 H5 . . 119.5 ?
    C6 C5 H5 . . 119.5 ?
    C1 C6 C5 . . 118.7(7) ?
    C1 C6 H6 . . 120.7 ?
    C5 C6 H6 . . 120.7 ?
    C8 C7 C12 . . 118.0(6) ?
    C8 C7 P1 . . 124.0(5) ?
    C12 C7 P1 . . 117.9(5) ?
    C7 C8 C9 . . 120.8(7) ?
    C7 C8 H8 . . 119.6 ?
    C9 C8 H8 . . 119.6 ?
    C10 C9 C8 . . 119.8(8) ?
    C10 C9 H9 . . 120.1 ?
    C8 C9 H9 . . 120.1 ?
    C11 C10 C9 . . 120.6(7) ?
    C11 C10 H10 . . 119.7 ?
    C9 C10 H10 . . 119.7 ?
    C10 C11 C12 . . 120.3(7) ?
    C10 C11 H11 . . 119.8 ?
    C12 C11 H11 . . 119.8 ?
    C11 C12 C7 . . 120.3(7) ?
    C11 C12 H12 . . 119.8 ?
    C7 C12 H12 . . 119.8 ?
    C14 C13 P1 . . 109.6(4) ?
    C14 C13 H13A . . 109.8 ?
    P1 C13 H13A . . 109.8 ?
    C14 C13 H13B . . 109.8 ?
    P1 C13 H13B . . 109.8 ?
    H13A C13 H13B . . 108.2 ?
    C13 C14 P2 . . 106.4(4) ?
    C13 C14 H14A . . 110.4 ?
    P2 C14 H14A . . 110.4 ?
    C13 C14 H14B . . 110.4 ?
    P2 C14 H14B . . 110.4 ?
    H14A C14 H14B . . 108.6 ?
    C16 C15 C20 . . 117.1(6) ?
    C16 C15 P2 . . 122.5(5) ?
    C20 C15 P2 . . 120.4(5) ?
    C17 C16 C15 . . 122.1(7) ?
    C17 C16 H16 . . 119.0 ?
    C15 C16 H16 . . 119.0 ?
    C18 C17 C16 . . 119.9(8) ?
    C18 C17 H17 . . 120.0 ?
    C16 C17 H17 . . 120.0 ?
    C17 C18 C19 . . 120.6(7) ?
    C17 C18 H18 . . 119.7 ?
    C19 C18 H18 . . 119.7 ?
    C18 C19 C20 . . 119.8(7) ?
    C18 C19 H19 . . 120.1 ?
    C20 C19 H19 . . 120.1 ?
    C19 C20 C15 . . 120.4(7) ?
    C19 C20 H20 . . 119.8 ?
    C15 C20 H20 . . 119.8 ?
    C22 C21 C26 . . 117.9(7) ?
    C22 C21 P2 . . 125.0(6) ?
    C26 C21 P2 . . 116.9(5) ?
    C21 C22 C23 . . 121.1(7) ?
    C21 C22 H22 . . 119.4 ?
    C23 C22 H22 . . 119.4 ?
    C22 C23 C24 . . 120.1(7) ?
    C22 C23 H23 . . 119.9 ?
    C24 C23 H23 . . 119.9 ?
    C25 C24 C23 . . 119.6(8) ?
    C25 C24 H24 . . 120.2 ?
    C23 C24 H24 . . 120.2 ?
    C24 C25 C26 . . 119.7(7) ?
    C24 C25 H25 . . 120.2 ?
    C26 C25 H25 . . 120.2 ?
    C25 C26 C21 . . 121.6(6) ?
    C25 C26 H26 . . 119.2 ?
    C21 C26 H26 . . 119.2 ?
    C28 C27 C32 . . 120.3(7) ?
    C28 C27 C35 . . 132.9(7) ?
    C32 C27 C35 . . 106.8(7) ?
    C28 C27 Ru1 . . 125.5(5) ?
    C32 C27 Ru1 . . 72.1(4) ?
    C35 C27 Ru1 . . 65.9(3) ?
    C29 C28 C27 . . 118.6(7) ?
    C29 C28 H28 . . 120.7 ?
    C27 C28 H28 . . 120.7 ?
    C28 C29 C30 . . 121.8(7) ?
    C28 C29 H29 . . 119.1 ?
    C30 C29 H29 . . 119.1 ?
    C31 C30 C29 . . 120.7(7) ?
    C31 C30 H30 . . 119.7 ?
    C29 C30 H30 . . 119.7 ?
    C30 C31 C32 . . 119.5(7) ?
    C30 C31 H31 . . 120.2 ?
    C32 C31 H31 . . 120.2 ?
    C31 C32 C27 . . 119.2(7) ?
    C31 C32 C33 . . 133.2(7) ?
    C27 C32 C33 . . 107.6(6) ?
    C31 C32 Ru1 . . 125.4(4) ?
    C27 C32 Ru1 . . 71.9(4) ?
    C33 C32 Ru1 . . 67.9(4) ?
    C34 C33 C32 . . 108.2(6) ?
    C34 C33 Ru1 . . 70.4(4) ?
    C32 C33 Ru1 . . 75.4(4) ?
    C34 C33 H33 . . 125.7 ?
    C32 C33 H33 . . 125.7 ?
    Ru1 C33 H33 . . 125.7 ?
    C35 C34 C33 . . 110.5(7) ?
    C35 C34 Ru1 . . 71.1(4) ?
    C33 C34 Ru1 . . 72.3(4) ?
    C35 C34 H34 . . 124.7 ?
    C33 C34 H34 . . 124.7 ?
    Ru1 C34 H34 . . 124.7 ?
    C34 C35 C27 . . 106.5(7) ?
    C34 C35 Ru1 . . 72.0(4) ?
    C27 C35 Ru1 . . 75.5(3) ?
    C34 C35 H35 . . 126.3 ?
    C27 C35 H35 . . 126.3 ?
    Ru1 C35 H35 . . 126.3 ?
    N2 N1 Ru1 . . 119.0(5) ?
    N3 N2 N1 . . 175.5(8) ?
    C13 P1 C1 . . 105.1(3) ?
    C13 P1 C7 . . 103.0(3) ?
    C1 P1 C7 . . 100.8(3) ?
    C13 P1 Ru1 . . 108.8(2) ?
    C1 P1 Ru1 . . 117.5(2) ?
    C7 P1 Ru1 . . 119.7(2) ?
    C21 P2 C14 . . 105.1(3) ?
    C21 P2 C15 . . 101.8(3) ?
    C14 P2 C15 . . 101.8(3) ?
    C21 P2 Ru1 . . 116.2(2) ?
    C14 P2 Ru1 . . 108.2(2) ?
    C15 P2 Ru1 . . 121.7(2) ?
    N1 Ru1 C35 . . 157.8(2) ?
    N1 Ru1 C34 . . 137.1(3) ?
    C35 Ru1 C34 . . 36.9(2) ?
    N1 Ru1 C33 . . 102.3(2) ?
    C35 Ru1 C33 . . 63.0(3) ?
    C34 Ru1 C33 . . 37.3(2) ?
    N1 Ru1 P2 . . 82.33(15) ?
    C35 Ru1 P2 . . 117.78(19) ?
    C34 Ru1 P2 . . 98.59(19) ?
    C33 Ru1 P2 . . 111.50(18) ?
    N1 Ru1 P1 . . 87.17(16) ?
    C35 Ru1 P1 . . 103.4(2) ?
    C34 Ru1 P1 . . 135.8(2) ?
    C33 Ru1 P1 . . 162.63(18) ?
    P2 Ru1 P1 . . 83.97(7) ?
    N1 Ru1 C27 . . 120.6(2) ?
    C35 Ru1 C27 . . 38.6(2) ?
    C34 Ru1 C27 . . 61.5(2) ?
    C33 Ru1 C27 . . 61.3(3) ?
    P2 Ru1 C27 . . 156.39(18) ?
    P1 Ru1 C27 . . 101.4(2) ?
    N1 Ru1 C32 . . 95.3(2) ?
    C35 Ru1 C32 . . 62.8(2) ?
    C34 Ru1 C32 . . 61.3(2) ?
    C33 Ru1 C32 . . 36.7(2) ?
    P2 Ru1 C32 . . 147.10(19) ?
    P1 Ru1 C32 . . 128.82(19) ?
    C27 Ru1 C32 . . 36.0(2) ?
