# Supplementary material for: Azido­[1,2-bis­(diphenyl­phosphan­yl)ethane-κ2 P,P′](η5-inden­yl)ruthenium(II)
Source: Acta Crystallogr Sect E Struct Rep Online. 2010 Dec 24;67(Pt 1):m124. doi: 10.1107/S1600536810053006 (PMC3050413; doi:10.1107/S1600536810053006)
Supplement: Supplementary file 2 [file e-67-0m124-Isup2.hkl]

#
# h,k,l, Fc-squared, Fo-squared, sigma(Fo-squared) and status flag
#
data_I
_shelx_title ' a11385_0m in P2(1)/c'
_shelx_refln_list_code          4
_shelx_F_calc_maximum      313.28
_exptl_crystal_F_000      1344.00
_reflns_d_resolution_high  0.8403
 
loop_
 _symmetry_equiv_pos_as_xyz
 'x, y, z'
 '-x, y+1/2, -z+1/2'
 '-x, -y, -z'
 'x, -y-1/2, z-1/2'
 
_cell_length_a    11.3307
_cell_length_b    14.5672
_cell_length_c    17.8731
_cell_angle_alpha  90.000
_cell_angle_beta   96.015
_cell_angle_gamma  90.000
 
_shelx_F_squared_multiplier     1.000
 
loop_
 _refln_index_h
 _refln_index_k
 _refln_index_l
 _refln_F_squared_calc
 _refln_F_squared_meas
 _refln_F_squared_sigma
 _refln_observed_status
   2   0   0     2303.31     2506.61    283.08 o
   3   0   0    53467.64    57256.86   1172.73 o
   4   0   0      397.35      738.00    289.81 o
   5   0   0     4948.75     5917.50    580.32 o
   6   0   0     1490.19     2038.92    469.79 o
   7   0   0      711.05      964.19    420.79 o
   8   0   0      510.86      334.17    415.68 o
   9   0   0       14.05      -65.72    383.40 o
  10   0   0     1087.01     1133.25    540.61 o
  11   0   0     6152.92     6198.49    922.85 o
  12   0   0     5523.79     4748.03    883.14 o
  13   0   0     1259.41     1574.24    652.31 o
   1   1   0      725.84      542.70    334.52 o
   2   1   0     7748.27     7814.92    194.64 o
   3   1   0     5668.59     6258.10    342.66 o
   4   1   0     3294.00     3575.91    325.82 o
   5   1   0       38.20       55.02    179.24 o
   6   1   0      123.78      164.07    185.86 o
   7   1   0     2416.36     2622.80    372.07 o
   8   1   0      558.97      355.42    279.44 o
   9   1   0        0.24      305.28    302.59 o
  10   1   0       43.28      219.45    303.19 o
  11   1   0      104.08       57.53    276.36 o
  12   1   0        0.60      110.70    354.49 o
  13   1   0       36.09      202.14    321.28 o
   0   2   0    55638.12    65924.75   5881.04 o
   1   2   0    40091.64    45574.42   2597.41 o
   2   2   0     9212.07     8562.97    230.33 o
   3   2   0     2586.78     2794.37    184.29 o
   4   2   0      233.06      222.06     98.82 o
   5   2   0     1395.81     1388.69    197.32 o
   6   2   0      211.26       59.07    174.75 o
   7   2   0       46.62      126.86    205.80 o
   8   2   0      125.78       20.43    264.37 o
   9   2   0       14.35     -116.71    272.42 o
  10   2   0     2470.03     2539.36    852.14 o
  11   2   0     4600.80     4154.17    566.35 o
  12   2   0     2570.81     2345.93    468.90 o
  13   2   0     1676.64     1831.95    442.29 o
   1   3   0    20845.75    22378.83    855.39 o
   2   3   0      982.86     1221.23    134.48 o
   3   3   0    14762.68    15358.62    551.63 o
   4   3   0     8744.24     8405.79    277.92 o
   5   3   0     2520.66     2446.81    170.67 o
   6   3   0    11215.38    10622.61    351.50 o
   7   3   0     3530.89     3466.15    323.42 o
   8   3   0     2469.98     2614.17    414.35 o
   9   3   0     1287.05      774.00    564.30 o
  10   3   0       10.17     -249.33    249.33 o
  11   3   0       10.69     -139.43    264.72 o
  12   3   0      103.58       52.96    287.05 o
  13   3   0      141.27      144.08    292.19 o
   0   4   0      295.45      548.58    183.49 o
   1   4   0     1528.30     1617.94    161.58 o
   2   4   0      469.69      590.12    122.74 o
   3   4   0     2015.93     2066.00    151.94 o
   4   4   0     3368.64     3544.68    190.18 o
   5   4   0     8255.28     8506.41    324.35 o
   6   4   0      468.71      453.85    134.37 o
   7   4   0      188.26      166.31    160.04 o
   8   4   0     1078.77     1319.27    336.25 o
   9   4   0     1007.33     1236.29    350.60 o
  10   4   0      405.72      318.96    281.27 o
  11   4   0       53.71     -107.13    257.90 o
  12   4   0        0.30      172.40    261.86 o
  13   4   0      442.49      437.28    634.20 o
   1   5   0        3.60       41.79    102.31 o
   2   5   0     4181.65     4031.28    244.78 o
   3   5   0     3578.43     3755.42    231.70 o
   4   5   0     2661.61     2474.69    186.59 o
   5   5   0    15901.79    15594.63    395.12 o
   6   5   0    12755.59    12190.54    429.34 o
   7   5   0     3369.92     3264.87    252.14 o
   8   5   0     1193.16     1317.13    317.43 o
   9   5   0       13.14       12.93    248.84 o
  10   5   0      112.52      -35.51    219.25 o
  11   5   0      114.54     -275.18    511.59 o
  12   5   0      165.50     -126.10    553.62 o
   0   6   0     8796.29     9262.64    446.73 o
   1   6   0      905.69      732.16    153.31 o
   2   6   0     2787.30     2690.43    216.25 o
   3   6   0    12863.53    12434.03    616.49 o
   4   6   0     8464.49     8687.58    294.62 o
   5   6   0     2451.07     2446.09    206.48 o
   6   6   0       39.20       -7.53    140.54 o
   7   6   0     1870.12     1615.52    220.07 o
   8   6   0     3273.90     2953.71    316.35 o
   9   6   0     2689.75     2703.27    688.72 o
  10   6   0      606.20      840.88    674.84 o
  11   6   0      493.55      344.62    666.48 o
  12   6   0      458.69      254.05    590.31 o
   1   7   0      664.40      596.49    156.14 o
   2   7   0      258.34      265.41    144.01 o
   3   7   0        1.74      -17.51    126.29 o
   4   7   0     6234.41     6115.20    293.57 o
   5   7   0     7636.27     7241.11    318.60 o
   6   7   0     3785.44     3158.26    254.69 o
   7   7   0     3069.41     2659.79    312.29 o
   8   7   0       11.54       23.11    227.86 o
   9   7   0       19.12      -47.80    264.14 o
  10   7   0      678.50      236.38    554.48 o
  11   7   0        6.32     -153.96    542.70 o
  12   7   0        8.08      -71.06    590.77 o
   0   8   0     3165.60     3339.09    239.84 o
   1   8   0     8831.93     9066.49    374.30 o
   2   8   0     7784.09     7923.91    344.41 o
   3   8   0     4673.54     4554.59    319.53 o
   4   8   0     5517.18     5333.78    348.43 o
   5   8   0     1540.44     1490.84    249.64 o
   6   8   0        4.12      -58.36    202.54 o
   7   8   0     1819.81     1528.40    293.52 o
   8   8   0     5096.63     4666.19    383.55 o
   9   8   0     2826.87     2762.03    467.11 o
  10   8   0     1236.32     1630.00    669.11 o
  11   8   0      822.84      956.53    766.80 o
   1   9   0      582.29      486.44    176.86 o
   2   9   0      429.67      358.20    168.74 o
   3   9   0      848.52      604.85    200.41 o
   4   9   0        4.09     -132.28    175.53 o
   5   9   0       39.32      -70.25    192.66 o
   6   9   0      834.01      756.07    252.86 o
   7   9   0      815.74      743.19    275.48 o
   8   9   0      183.22      121.76    239.37 o
   9   9   0        0.38      -24.33    313.94 o
  10   9   0        1.19       33.71    342.00 o
  11   9   0       74.46     -374.81    536.43 o
   0  10   0      435.11      406.05    251.54 o
   1  10   0      985.27     1162.32    234.61 o
   2  10   0     2003.19     1896.68    258.72 o
   3  10   0     3555.88     3622.34    330.82 o
   4  10   0     2141.21     2106.26    292.55 o
   5  10   0      546.01      541.85    233.13 o
   6  10   0       13.75       -5.84    206.71 o
   7  10   0     1313.27     1187.55    290.21 o
   8  10   0     1871.26     1576.36    320.08 o
   9  10   0     2493.21     2233.17    734.75 o
  10  10   0     2781.40     1945.53    479.02 o
   1  11   0     1170.55     1229.37    349.98 o
   2  11   0     4682.19     4712.69    404.31 o
   3  11   0     2177.05     1889.80    288.33 o
   4  11   0      809.36      798.35    251.94 o
   5  11   0      793.60      644.61    248.36 o
   6  11   0      838.08      839.42    252.40 o
   7  11   0     1492.71     1535.43    318.58 o
   8  11   0      906.85      779.32    293.94 o
   9  11   0      475.86      393.42    399.63 o
  10  11   0      449.57      681.25    456.58 o
   0  12   0      102.35      485.81    522.50 o
   1  12   0       57.38     -126.28    237.50 o
   2  12   0      626.89      494.31    273.90 o
   3  12   0      917.90      827.18    269.38 o
   4  12   0      761.56      533.16    256.07 o
   5  12   0       75.64      193.49    213.37 o
   6  12   0       56.08      173.73    227.34 o
   7  12   0       20.15      270.04    263.40 o
   8  12   0      324.03       -5.50    260.28 o
   9  12   0      530.63      181.47    639.31 o
   1  13   0     4334.67     3825.66    414.89 o
   2  13   0     2536.52     2002.28    354.59 o
   3  13   0     1739.62     1727.19    313.63 o
   4  13   0     3665.96     3546.15    412.62 o
   5  13   0     2132.42     2259.31    359.06 o
   6  13   0     2290.90     2013.86    353.73 o
   7  13   0     1710.06     1596.94    363.80 o
   8  13   0      504.90      518.06    311.28 o
   0  14   0     1530.70     1580.51    721.52 o
   1  14   0     1095.53     1210.28    290.38 o
   2  14   0      829.50      741.44    285.49 o
   3  14   0       72.27      388.87    277.12 o
   4  14   0      403.01      802.24    282.79 o
   5  14   0      131.19      109.92    247.81 o
   6  14   0       22.24      -45.98    301.40 o
   7  14   0      356.39      641.77    336.68 o
   1  15   0       85.51       51.30    300.85 o
   2  15   0      418.44      898.50    301.15 o
   3  15   0     1592.61     1608.22    369.40 o
   4  15   0     1716.01     1784.43    382.00 o
   5  15   0      371.13      444.25    314.70 o
   6  15   0      149.48      508.70    347.18 o
   0  16   0     1590.02     1290.23    738.24 o
   1  16   0     1690.59     2126.02    791.76 o
   2  16   0     1841.29     1985.79    399.77 o
   3  16   0      956.00      941.01    362.90 o
   4  16   0        6.57      256.90    317.10 o
   5  16   0      174.72      587.77    326.56 o
   1  17   0        0.12      327.13    447.32 o
   2  17   0      126.82      349.03    432.93 o
 -13   1   1      103.27     -161.99    319.35 o
 -12   1   1      187.84      -88.40    316.01 o
 -11   1   1      366.36       75.54    333.93 o
 -10   1   1      147.41      -44.06    302.45 o
  -9   1   1       31.81     -260.06    327.78 o
  -8   1   1     2222.55     2529.32    454.61 o
  -7   1   1     8254.97     8089.18    570.27 o
  -6   1   1    16701.21    16260.66    697.20 o
  -5   1   1    26965.22    26628.48    789.13 o
  -4   1   1    30251.24    29815.29    491.17 o
  -3   1   1    37564.65    38337.02    647.50 o
  -2   1   1    19322.35    20300.47    697.50 o
   0   1   1     1406.43     1501.25     95.30 o
   1   1   1     3702.01     3453.77    130.80 o
   2   1   1     2496.11     2557.50    117.56 o
   3   1   1     2379.35     2615.62    211.10 o
   4   1   1     4960.24     4943.03    255.71 o
   5   1   1     7372.64     6517.39    313.96 o
   6   1   1    15139.88    16444.21    705.15 o
   7   1   1    11200.38    11448.37    586.45 o
   8   1   1     2854.15     2566.83    402.92 o
   9   1   1     1595.97     1405.98    362.00 o
  10   1   1     1505.69     1139.91    345.51 o
  11   1   1      318.60      393.35    292.73 o
  12   1   1      132.65      -43.66    271.89 o
  13   1   1      348.58      263.44    301.17 o
 -13   2   1      468.90      508.28    360.58 o
 -12   2   1       63.11      297.08    343.25 o
 -11   2   1     2302.32     2504.66    497.36 o
 -10   2   1     1817.12     1633.83    425.93 o
  -9   2   1     1091.79      989.87    398.11 o
  -8   2   1     1779.13     1859.01    422.82 o
  -7   2   1      310.13      345.45    233.50 o
  -6   2   1      456.56      456.63    214.33 o
  -5   2   1      175.70      128.10    126.42 o
  -4   2   1      380.08      343.14    141.39 o
  -3   2   1       19.15      -21.71    114.97 o
  -2   2   1     9072.12     9087.11    271.47 o
  -1   2   1     2447.39     2592.57    206.78 o
   0   2   1    24002.87    28471.79   1608.89 o
   1   2   1    25192.13    25864.69    819.49 o
   2   2   1      134.51      -58.65    143.15 o
   3   2   1        6.39       36.63     75.73 o
   4   2   1     1285.50     1307.96    128.00 o
   5   2   1     1025.64     1289.24    182.36 o
   6   2   1     2501.45     2707.47    257.82 o
   7   2   1     2236.95     2333.25    275.06 o
   8   2   1     1676.04     1773.44    345.11 o
   9   2   1      489.06      351.02    286.88 o
  10   2   1     1491.34     1554.99    373.43 o
  11   2   1     2141.32     2418.92    436.86 o
  12   2   1      877.86     1085.31    376.39 o
  13   2   1      432.38      556.71    312.04 o
 -13   3   1        3.71      108.22    319.96 o
 -12   3   1      223.86      151.10    312.89 o
 -11   3   1        1.61       40.60    317.03 o
 -10   3   1      478.95      618.55    511.47 o
  -9   3   1      524.11      694.56    364.83 o
  -8   3   1       26.93       -7.99    306.74 o
  -7   3   1       16.34       23.44    201.54 o
  -6   3   1     1651.65     1602.92    166.19 o
  -5   3   1     4956.98     5258.10    248.61 o
  -4   3   1     2251.45     2150.33    189.55 o
  -3   3   1     3540.95     3233.41    198.75 o
  -2   3   1     8998.28     9493.02    553.83 o
  -1   3   1    20285.25    20840.24    806.98 o
   0   3   1     2882.30     3438.52    175.85 o
   1   3   1      573.51      533.44    108.74 o
   2   3   1    10412.74    10617.65    361.60 o
   3   3   1     3620.27     3886.01    148.95 o
   4   3   1     2710.82     2886.09    152.70 o
   5   3   1     1342.64     1336.77    130.90 o
   6   3   1     2403.74     2625.58    216.51 o
   7   3   1     3936.02     3730.14    287.50 o
   8   3   1      995.29      951.72    279.11 o
   9   3   1       28.81      -63.95    243.94 o
  10   3   1       63.58      160.71    300.61 o
  11   3   1      196.42     -143.73    226.46 o
  12   3   1        0.33     -135.33    232.54 o
  13   3   1      106.50       25.34    244.31 o
 -13   4   1      611.41     1238.63    396.39 o
 -12   4   1     1015.80      912.78    371.10 o
 -11   4   1     3251.59     3242.25    518.70 o
 -10   4   1     6937.31     7241.37   1155.66 o
  -9   4   1     3573.84     3743.84    529.57 o
  -8   4   1     1141.84     1327.39    376.47 o
  -7   4   1     2170.01     2240.89    218.70 o
  -6   4   1      280.73      313.06    144.59 o
  -5   4   1       86.35      -28.37    117.80 o
  -4   4   1        5.66      -48.24    103.66 o
  -3   4   1     4515.06     4572.56    237.77 o
  -2   4   1     3193.49     3411.16    204.00 o
  -1   4   1      560.19      497.20     98.31 o
   0   4   1    10868.99    11215.74    296.00 o
   1   4   1     1596.68     1511.96    148.14 o
   2   4   1     1980.79     2076.21    183.37 o
   3   4   1     3799.33     3670.73    166.29 o
   4   4   1        1.66       20.84     80.93 o
   5   4   1        5.86      -24.08     87.57 o
   6   4   1      424.24      404.03    108.99 o
   7   4   1     2668.57     2881.57    230.20 o
   8   4   1     2011.20     2081.90    234.07 o
   9   4   1     2703.49     2807.34    354.18 o
  10   4   1     4644.97     4504.91    399.05 o
  11   4   1     5581.74     5194.59   1069.39 o
  12   4   1     3736.37     3188.42    928.19 o
 -12   5   1      875.79      801.09    335.73 o
 -11   5   1      245.13      207.68    311.06 o
 -10   5   1      209.54      205.24    295.55 o
  -9   5   1      854.98     1016.36    378.95 o
  -8   5   1     4379.51     3958.74    351.89 o
  -7   5   1     5344.37     5121.79    380.17 o
  -6   5   1     2288.34     2625.48    227.01 o
  -5   5   1     1285.71     1242.08    174.69 o
  -4   5   1      128.23      282.13    128.44 o
  -3   5   1        6.02      -70.21    111.87 o
  -2   5   1     4537.44     5220.51    245.58 o
  -1   5   1     7018.25     6747.52    248.68 o
   0   5   1     6147.14     6047.12    230.13 o
   1   5   1      658.17      777.71    130.16 o
   2   5   1       31.66      -13.35     99.06 o
   3   5   1      210.21      220.39     96.89 o
   4   5   1     1024.34     1073.44    136.09 o
   5   5   1     1074.15     1130.91    137.37 o
   6   5   1      937.97      962.52    152.99 o
   7   5   1      643.06      481.41    277.76 o
   8   5   1      875.10      824.14    488.73 o
   9   5   1     1429.30     1479.72    667.87 o
  10   5   1        6.65      158.38    496.72 o
  11   5   1      116.23     -117.50    534.11 o
  12   5   1       17.55       89.41    557.33 o
 -12   6   1     1724.59     2635.26    958.62 o
 -11   6   1      138.99      107.03    275.17 o
 -10   6   1     1357.28     1377.36    378.61 o
  -9   6   1     2740.89     2664.80    430.69 o
  -8   6   1       82.91      126.99    245.51 o
  -7   6   1       14.67      -35.40    212.99 o
  -6   6   1      136.94      211.92    156.29 o
  -5   6   1        6.74      -48.87    132.26 o
  -4   6   1      230.31      123.74    125.47 o
  -3   6   1     1188.14     1148.76    175.64 o
  -2   6   1     5829.34     5787.98    295.97 o
  -1   6   1    21396.55    20884.34    688.96 o
   0   6   1    22245.86    22479.55    385.45 o
   1   6   1     8847.63     8994.26    308.62 o
   2   6   1     4156.92     4126.36    248.80 o
   3   6   1     6613.94     6617.91    261.85 o
   4   6   1      372.41      504.81    130.79 o
   5   6   1     1020.23     1055.66    153.63 o
   6   6   1       65.36       93.40    118.89 o
   7   6   1      259.52       30.89    276.56 o
   8   6   1      970.01      665.89    310.03 o
   9   6   1      402.62      738.24    608.89 o
  10   6   1     2098.65     2310.38    843.43 o
  11   6   1     1631.22     1668.99    793.04 o
  12   6   1     1317.33     2023.13    868.51 o
 -12   7   1      831.06     1740.28    862.71 o
 -11   7   1      229.32     -333.01    478.38 o
 -10   7   1       22.30     -481.05    481.05 o
  -9   7   1     1349.91     1567.51    297.65 o
  -8   7   1     7096.94     6422.40    465.60 o
  -7   7   1     4055.25     3581.37    356.49 o
  -6   7   1     3651.48     3279.09    311.50 o
  -5   7   1     8179.52     8010.59    342.63 o
  -4   7   1     2715.85     2549.01    255.29 o
  -3   7   1     1644.85     1545.98    210.44 o
  -2   7   1     4773.45     4742.90    319.01 o
  -1   7   1     2639.79     2559.36    156.56 o
   0   7   1       73.12      139.04     94.37 o
   1   7   1       39.17       51.47    122.16 o
   2   7   1      131.27      222.67    134.62 o
   3   7   1     6890.99     6410.95    286.46 o
   4   7   1     7736.21     7430.68    295.72 o
   5   7   1     8247.34     7617.98    306.79 o
   6   7   1    13028.80    12499.01    573.11 o
   7   7   1     2075.30     1868.76    418.21 o
   8   7   1      729.51      634.47    351.27 o
   9   7   1     1336.98      567.02    559.41 o
  10   7   1      142.97      -55.04    534.34 o
  11   7   1        0.18      101.71    541.54 o
  12   7   1      300.38      577.54    670.66 o
 -11   8   1      752.19      462.82    700.62 o
 -10   8   1       75.69      124.25    309.07 o
  -9   8   1       60.07      -73.31    234.85 o
  -8   8   1        0.10       27.31    239.63 o
  -7   8   1      404.75      262.34    248.39 o
  -6   8   1       11.67     -111.59    206.25 o
  -5   8   1      601.79      692.90    221.46 o
  -4   8   1      104.96       76.25    167.91 o
  -3   8   1      264.09      196.46    162.34 o
  -2   8   1       33.19       40.32    140.48 o
  -1   8   1     2013.20     1793.74    169.00 o
   0   8   1     4889.46     4828.14    210.59 o
   1   8   1     2097.98     2300.49    233.03 o
   2   8   1      771.32      662.93    174.75 o
   3   8   1       74.79       25.03    147.78 o
   4   8   1       67.48      -45.21    144.33 o
   5   8   1       43.19      -86.14    175.25 o
   6   8   1      725.89      813.37    228.93 o
   7   8   1     1171.15     1207.25    349.65 o
   8   8   1      263.30      294.45    339.61 o
   9   8   1      211.28     -111.33    322.94 o
  10   8   1        0.23    -1042.98   1130.46 o
  11   8   1      387.57      736.84    710.14 o
 -11   9   1      103.20    -1035.20   1615.34 o
 -10   9   1      137.70     -166.80    320.66 o
  -9   9   1     1365.18     1161.96    307.11 o
  -8   9   1     1968.83     1710.34    338.63 o
  -7   9   1     3171.47     2710.66    357.42 o
  -6   9   1     5622.92     5477.33    408.70 o
  -5   9   1     4611.93     4567.86    369.82 o
  -4   9   1     2417.23     2790.74    299.85 o
  -3   9   1      841.50      637.39    203.78 o
  -2   9   1      169.63      372.36    184.93 o
  -1   9   1     1106.10     1058.02    187.84 o
   0   9   1      157.23      241.01    102.08 o
   1   9   1     1728.71     1954.46    236.12 o
   2   9   1     1025.28     1058.38    209.62 o
   3   9   1     1850.63     1782.51    246.59 o
   4   9   1     6468.43     6959.15    401.48 o
   5   9   1     7033.34     6668.83    409.49 o
   6   9   1    10483.11    10534.34    460.84 o
   7   9   1     8690.99     8390.53    441.07 o
   8   9   1     1303.79     1560.89    416.11 o
   9   9   1      585.25      464.96    364.29 o
  10   9   1      111.92       94.45    584.02 o
  11   9   1      185.69       99.16    623.52 o
 -10  10   1       24.33      521.85    391.33 o
  -9  10   1      628.37      354.23    276.26 o
  -8  10   1      782.55      727.69    284.74 o
  -7  10   1      625.69      531.79    262.36 o
  -6  10   1      435.97      525.53    245.55 o
  -5  10   1      122.30      234.52    219.59 o
  -4  10   1     2354.43     2447.22    305.87 o
  -3  10   1     3154.78     3299.79    325.15 o
  -2  10   1      986.62     1096.08    240.78 o
  -1  10   1      274.08       74.88    194.84 o
   0  10   1      267.22      213.26    130.33 o
   1  10   1       57.90       88.65    170.95 o
   2  10   1      131.12      209.93    180.14 o
   3  10   1     1028.28     1024.85    240.09 o
   4  10   1     1428.16     1058.08    252.51 o
   5  10   1     1130.65     1244.69    258.93 o
   6  10   1       87.28      -41.06    205.19 o
   7  10   1     1176.43     1292.65    274.34 o
   8  10   1     1906.69     2228.58    492.13 o
   9  10   1      597.69      757.13    451.44 o
  10  10   1      229.95      -68.90    369.69 o
 -10  11   1       24.18       75.48    389.98 o
  -9  11   1      222.29      119.92    274.82 o
  -8  11   1      635.54      946.99    300.45 o
  -7  11   1     2051.25     2219.21    351.11 o
  -6  11   1      905.85      991.36    265.06 o
  -5  11   1      501.75      417.27    240.35 o
  -4  11   1      703.78      595.96    245.49 o
  -3  11   1      240.25       99.42    209.26 o
  -2  11   1       14.78       33.05    199.86 o
  -1  11   1      568.31      474.38    262.95 o
   0  11   1       86.82       40.26    220.14 o
   1  11   1       76.66      -25.78    196.14 o
   2  11   1      202.73       53.31    213.00 o
   3  11   1     1063.88     1366.05    268.40 o
   4  11   1     2058.47     1961.14    306.18 o
   5  11   1     2364.04     2221.86    305.87 o
   6  11   1     2391.03     2349.81    334.69 o
   7  11   1     3563.31     3309.49    412.76 o
   8  11   1      353.09      288.98    357.83 o
   9  11   1        8.65      161.48    407.42 o
  10  11   1      182.31      740.00    466.36 o
  -9  12   1     1833.82     1745.63    368.23 o
  -8  12   1     2541.38     2339.33    386.19 o
  -7  12   1     1294.97     1527.38    335.34 o
  -6  12   1      334.95      526.69    252.77 o
  -5  12   1       91.35      326.59    228.77 o
  -4  12   1     1669.71     1768.42    320.91 o
  -3  12   1     3656.40     3415.73    379.72 o
  -2  12   1     4018.93     4214.23    451.01 o
  -1  12   1     2495.82     2438.48    373.66 o
   0  12   1     3035.87     3391.26    395.81 o
   1  12   1     1416.18     1268.12    312.77 o
   2  12   1      433.81      507.59    248.46 o
   3  12   1     5793.07     5556.97    463.57 o
   4  12   1     5651.78     5227.51    423.26 o
   5  12   1      322.51      335.99    222.11 o
   6  12   1       17.23       59.85    231.47 o
   7  12   1     1081.01      998.48    383.42 o
   8  12   1     2505.94     2384.96    519.50 o
   9  12   1      598.94      452.78    492.78 o
  -8  13   1        3.26      228.50    299.78 o
  -7  13   1       48.47      519.28    312.69 o
  -6  13   1       78.95      338.15    266.41 o
  -5  13   1      422.94      419.46    268.76 o
  -4  13   1      130.40      272.30    224.34 o
  -3  13   1      519.77      645.41    288.39 o
  -2  13   1      919.56      882.92    278.47 o
  -1  13   1      159.10      398.02    252.75 o
   0  13   1      440.77      410.83    376.70 o
   1  13   1     1604.25     1604.89    318.86 o
   2  13   1      234.28      285.03    244.15 o
   3  13   1      183.82      305.99    229.84 o
   4  13   1      156.71      371.44    247.93 o
   5  13   1        0.06      292.33    301.80 o
   6  13   1        4.37      204.64    254.58 o
   7  13   1       45.71      271.61    279.94 o
   8  13   1      231.11      199.57    277.87 o
  -7  14   1      740.62     1030.36    393.43 o
  -6  14   1      190.74      195.72    290.99 o
  -5  14   1      175.24      485.31    269.23 o
  -4  14   1     2302.69     2443.65    376.48 o
  -3  14   1     1870.57     1797.82    360.55 o
  -2  14   1      812.78      908.51    293.22 o
  -1  14   1     3332.43     3071.00    649.98 o
   0  14   1     3028.23     3426.42    548.35 o
   1  14   1     1678.98     1938.22    343.99 o
   2  14   1     4102.45     4213.61    478.32 o
   3  14   1     3012.12     2287.92    408.64 o
   4  14   1     1046.58     1230.93    325.59 o
   5  14   1      411.26      708.36    284.94 o
   6  14   1        9.77      221.91    300.42 o
   7  14   1      327.58      315.64    313.64 o
  -6  15   1      251.00      412.02    313.75 o
  -5  15   1     2403.92     2160.07    409.16 o
  -4  15   1     2607.62     2387.86    474.73 o
  -3  15   1     1886.63     2751.68    429.32 o
  -2  15   1     1779.78     2122.11    371.98 o
  -1  15   1      259.91      637.10    367.68 o
   0  15   1        6.39      338.77    331.75 o
   1  15   1      517.68      535.31    264.42 o
   2  15   1     1795.92     1797.93    469.78 o
   3  15   1      687.70      847.06    330.24 o
   4  15   1     1037.63      875.50    324.94 o
   5  15   1      294.51      476.42    297.44 o
   6  15   1       26.80      257.85    321.37 o
  -5  16   1       21.15      244.02    296.57 o
  -4  16   1      171.94      152.34    326.80 o
  -3  16   1      336.72      335.77    316.81 o
  -2  16   1      162.99      290.60    273.42 o
  -1  16   1        0.42      -44.07    363.59 o
   0  16   1       33.60      149.00    409.22 o
   1  16   1      211.93      128.53    411.11 o
   2  16   1      366.76      480.30    333.05 o
   3  16   1       17.64      271.95    309.60 o
   4  16   1      124.64      664.60    351.78 o
   5  16   1      118.49      191.53    343.64 o
  -2  17   1      943.07     1218.40    543.43 o
  -1  17   1      630.05      961.27    498.28 o
   0  17   1       73.07      193.23    433.78 o
   1  17   1      610.32      861.26    520.08 o
   2  17   1      915.26     1352.13    371.16 o
 -13   0   2     2212.55     2830.10    820.91 o
 -12   0   2     2941.91     2490.36    764.94 o
 -11   0   2     2777.46     3052.80    787.70 o
 -10   0   2     5483.65     4519.52    881.52 o
  -9   0   2     5403.31     5113.55    910.78 o
  -8   0   2     1407.49     1481.58    608.19 o
  -7   0   2     4581.92     4768.93    767.03 o
  -6   0   2    11339.94    10887.77    892.43 o
  -5   0   2     1535.71     1929.33    337.47 o
  -4   0   2      335.34      448.66    228.34 o
  -3   0   2       41.85      202.87    137.51 o
  -2   0   2     7748.27     7937.82    186.32 o
   1   0   2    42343.21    44347.59    757.05 o
   2   0   2    32541.46    38330.70    784.91 o
   3   0   2    11434.89    12971.27    558.03 o
   4   0   2      271.19      472.57    223.17 o
   5   0   2        3.46      190.65    229.90 o
   6   0   2      281.10      363.72    219.81 o
   7   0   2     1714.25     2182.43    473.73 o
   8   0   2      205.74      129.81    332.31 o
   9   0   2      649.10      781.43    443.78 o
  10   0   2     1704.82     2250.24    586.83 o
  11   0   2     6098.77     6952.29    845.52 o
  12   0   2     3937.05     4695.08    831.59 o
  13   0   2      755.61     1632.99    594.72 o
 -13   1   2       18.87     -211.80    338.53 o
 -12   1   2       73.47      355.92    365.69 o
 -11   1   2       10.28     -300.48    300.48 o
 -10   1   2      112.97      124.86    337.73 o
  -9   1   2      101.04      329.41    353.06 o
  -8   1   2       80.57      419.91    354.63 o
  -7   1   2      487.35      713.76    341.66 o
  -6   1   2      549.64      387.01    288.25 o
  -5   1   2     1519.70     1455.95    166.59 o
  -4   1   2     6233.03     6403.16    243.79 o
  -3   1   2     2654.70     2589.69    181.74 o
  -2   1   2     1278.13     1371.38    118.25 o
  -1   1   2        6.30      -44.30     59.69 o
   0   1   2       34.94       56.66     83.88 o
   1   1   2     1391.83     1171.79     96.34 o
   2   1   2     1318.07     1530.36    148.05 o
   3   1   2      559.53      533.73    106.22 o
   4   1   2     1819.98     1788.24    172.16 o
   5   1   2     3803.07     3830.98    317.11 o
   6   1   2      433.49      366.26    167.03 o
   7   1   2      309.81      218.40    189.61 o
   8   1   2      249.38      266.10    243.46 o
   9   1   2        0.75      -42.20    242.38 o
  10   1   2        7.26      118.94    252.87 o
  11   1   2        2.03        9.82    247.71 o
  12   1   2       21.86      285.89    285.17 o
  13   1   2        2.60       27.91    267.48 o
 -13   2   2      412.42      446.62    387.54 o
 -12   2   2     1323.26     1091.36    450.02 o
 -11   2   2     3636.59     3749.67    603.58 o
 -10   2   2     3867.89     3898.12    598.16 o
  -9   2   2     2255.14     2224.48    491.06 o
  -8   2   2      991.43     1225.55    547.70 o
  -7   2   2     1211.73     1886.23    415.13 o
  -6   2   2     2829.61     2702.58    193.14 o
  -5   2   2      487.52      513.30    148.23 o
  -4   2   2       65.82       57.48    130.66 o
  -3   2   2     1599.67     1846.60    154.94 o
  -2   2   2     3434.92     3464.75    136.16 o
  -1   2   2    32640.94    31107.62   1087.40 o
   0   2   2    31526.94    36350.06   1826.47 o
   1   2   2     9280.18     8736.72    278.07 o
   2   2   2      154.94       80.42    148.76 o
   3   2   2     3183.63     3232.69    264.38 o
   4   2   2      847.66      998.33    350.89 o
   5   2   2      250.31      184.71    116.08 o
   6   2   2      291.29       21.99    136.60 o
   7   2   2      909.59     1047.40    225.75 o
   8   2   2       44.51      -23.44    209.76 o
   9   2   2      679.48      467.40    274.36 o
  10   2   2     3095.12     3531.30    452.91 o
  11   2   2     4665.53     4536.75    518.85 o
  12   2   2     3779.82     4536.75    754.14 o
  13   2   2     1473.16     1933.55    394.28 o
 -13   3   2      389.22       13.98    353.62 o
 -12   3   2      189.12      -10.15    388.39 o
 -11   3   2       10.69      -82.67    325.03 o
 -10   3   2      284.45      133.10    335.89 o
  -9   3   2      471.01      636.86    395.57 o
  -8   3   2     3418.45     3404.92    530.02 o
  -7   3   2     2709.62     2962.96    271.56 o
  -6   3   2     4091.46     3901.03    285.26 o
  -5   3   2     7137.06     6659.60    301.19 o
  -4   3   2     7180.86     7132.26    280.42 o
  -3   3   2      270.84      192.71    122.90 o
  -2   3   2      223.60      225.37    135.53 o
  -1   3   2     1344.26     1691.89    177.26 o
   0   3   2       90.62       19.05     86.27 o
   1   3   2     1446.42     1503.20    160.41 o
   2   3   2     9670.98     9897.70    347.56 o
   3   3   2    17694.95    16618.81    741.36 o
   4   3   2     4426.69     4423.43    331.96 o
   5   3   2     9898.40    10414.62    767.38 o
   6   3   2    11215.41    11455.55    957.69 o
   7   3   2     6717.30     6733.79    276.06 o
   8   3   2     2112.29     1903.50    225.82 o
   9   3   2      368.05      252.08    220.17 o
  10   3   2      525.95      631.23    243.80 o
  11   3   2        2.56       60.77    211.25 o
  12   3   2      130.80     -123.54    453.07 o
  13   3   2        5.39     -278.44    435.88 o
 -13   4   2       75.17      152.95    357.49 o
 -12   4   2        1.91      359.34    371.12 o
 -11   4   2        4.41     -170.25    328.73 o
 -10   4   2       16.67     -310.90    310.90 o
  -9   4   2       34.04      457.04    383.48 o
  -8   4   2     1543.91     1188.42    380.38 o
  -7   4   2       25.61      -97.68    197.24 o
  -6   4   2     1299.24     1428.18    189.78 o
  -5   4   2      133.64      203.37    159.28 o
  -4   4   2      425.95      478.54    151.75 o
  -3   4   2        5.44       -0.92    112.96 o
  -2   4   2     9463.07     9709.74    413.99 o
  -1   4   2    10018.28    10538.49    400.12 o
   0   4   2       67.87      123.83     81.37 o
   1   4   2     1564.39     1456.40    150.17 o
   2   4   2     1400.15     1583.06    131.03 o
   3   4   2    10277.93    10180.79    315.04 o
   4   4   2     3045.03     3230.91    265.88 o
   5   4   2        2.55      -84.78    144.91 o
   6   4   2       10.67     -170.40    170.40 o
   7   4   2      886.38      712.00    498.35 o
   8   4   2     1894.43     1231.25    621.20 o
   9   4   2       37.97       33.21    440.06 o
  10   4   2     1612.63     1019.23    620.27 o
  11   4   2      504.85      835.31    578.00 o
  12   4   2      133.17      340.44    575.22 o
 -12   5   2       95.92      -15.11    334.25 o
 -11   5   2       99.18      -69.60    331.69 o
 -10   5   2       26.04     -176.56    320.90 o
  -9   5   2      882.95      702.35    384.31 o
  -8   5   2     2462.71     2424.95    323.52 o
  -7   5   2     2674.99     2514.01    308.14 o
  -6   5   2     6938.56     6857.38    319.27 o
  -5   5   2    10138.47     9768.82    334.50 o
  -4   5   2     5989.50     5831.17    303.09 o
  -3   5   2    15807.53    15958.29    403.67 o
  -2   5   2     3330.83     3271.95    241.99 o
  -1   5   2     1350.39     1465.87    161.62 o
   0   5   2      997.03     1108.14    103.92 o
   1   5   2       36.87       35.65    100.15 o
   2   5   2      345.47      221.37    125.27 o
   3   5   2     5354.38     5579.05    296.69 o
   4   5   2    12343.80    11636.68    509.10 o
   5   5   2     9631.64     9273.85    409.16 o
   6   5   2     8658.62     8260.50    381.34 o
   7   5   2     2642.23     2034.86    339.91 o
   8   5   2     1912.49     1831.77    697.37 o
   9   5   2     2310.90     2343.82    772.61 o
  10   5   2       11.32     -161.39    466.07 o
  11   5   2      163.51      163.95    489.06 o
  12   5   2        7.47      178.58    579.16 o
 -12   6   2      683.58      669.53    375.22 o
 -11   6   2      458.45      386.25    363.70 o
 -10   6   2     4102.55     3879.30    530.27 o
  -9   6   2     5818.48     5190.66    410.43 o
  -8   6   2      207.64      368.20    262.69 o
  -7   6   2        4.87      158.21    221.00 o
  -6   6   2       25.29      -35.60    183.87 o
  -5   6   2       14.73       57.73    139.55 o
  -4   6   2      193.21       60.01    144.92 o
  -3   6   2     1519.48     1488.67    202.18 o
  -2   6   2     1098.88     1199.41    186.24 o
  -1   6   2        7.28       53.06     98.80 o
   0   6   2     1233.06     1105.03    112.25 o
   1   6   2    12152.46    12587.72    422.38 o
   2   6   2    11139.10    11027.31    363.04 o
   3   6   2     9890.26     9619.01    337.90 o
   4   6   2     6643.88     6721.89    244.89 o
   5   6   2        0.27       71.34    184.28 o
   6   6   2      558.84      359.19    234.28 o
   7   6   2     2453.64     2128.35    392.31 o
   8   6   2     4486.50     4382.39    781.07 o
   9   6   2       63.91      309.09    528.31 o
  10   6   2       71.93      385.95    551.99 o
  11   6   2     1448.42     1136.96    705.03 o
  12   6   2       71.34       13.00    528.77 o
 -12   7   2      152.05      213.95    313.73 o
 -11   7   2        1.34      -13.95    330.18 o
 -10   7   2        2.40     -416.35    596.12 o
  -9   7   2      456.82      267.43    257.35 o
  -8   7   2      149.78      319.75    274.40 o
  -7   7   2      823.00      795.48    275.35 o
  -6   7   2     6408.55     6078.38    398.70 o
  -5   7   2    10444.72     9978.50    431.46 o
  -4   7   2     7672.11     6923.84    357.68 o
  -3   7   2     5417.10     5283.49    318.63 o
  -2   7   2     1880.46     2059.68    235.02 o
  -1   7   2      394.94      492.92    110.83 o
   0   7   2     1517.48     1548.78    132.56 o
   1   7   2      169.44       60.32    127.65 o
   2   7   2        2.71       31.10    123.85 o
   3   7   2     1336.61     1516.47    178.09 o
   4   7   2      160.74      238.85    132.12 o
   5   7   2     3191.42     3359.43    221.82 o
   6   7   2     6137.91     6328.60    460.27 o
   7   7   2     1689.53     1970.73    414.35 o
   8   7   2        2.65      -19.24    304.01 o
   9   7   2       10.57     -830.15    931.33 o
  10   7   2        0.57      -30.19    519.25 o
  11   7   2      102.09      507.41    623.98 o
  12   7   2        9.33     -109.61    553.39 o
 -11   8   2     1381.91      964.75    578.59 o
 -10   8   2     3877.67     3493.44    395.98 o
  -9   8   2     2634.64     2697.79    381.97 o
  -8   8   2      461.61      355.28    272.38 o
  -7   8   2     1292.52      961.03    290.77 o
  -6   8   2        8.37     -200.21    200.21 o
  -5   8   2     1723.43     1570.82    263.75 o
  -4   8   2        8.78     -105.93    163.89 o
  -3   8   2     2948.41     3004.03    273.28 o
  -2   8   2     9889.26    10268.29    414.27 o
  -1   8   2     2891.45     2795.42    172.08 o
   0   8   2     6930.83     6387.90    311.05 o
   1   8   2    17721.14    18379.94    541.96 o
   2   8   2    18709.98    18293.37    491.91 o
   3   8   2    12524.90    12657.40    385.09 o
   4   8   2     5747.25     5366.93    311.71 o
   5   8   2      563.73      385.54    166.60 o
   6   8   2      185.01      158.69    185.09 o
   7   8   2     2334.45     2667.97    486.10 o
   8   8   2     2757.10     2316.50    453.43 o
   9   8   2     1665.42      861.34    344.78 o
  10   8   2     1441.39     1299.75    779.11 o
  11   8   2      118.91      247.55    610.75 o
 -11   9   2       21.94     -924.48    924.48 o
 -10   9   2        8.01     -266.88    472.30 o
  -9   9   2      834.16      534.55    296.46 o
  -8   9   2      911.81      631.32    274.73 o
  -7   9   2      248.04      545.81    274.46 o
  -6   9   2     1378.49     1262.01    285.95 o
  -5   9   2      661.78      468.13    226.50 o
  -4   9   2      190.58      133.49    191.39 o
  -3   9   2      746.23      621.13    203.28 o
  -2   9   2      960.18     1029.49    221.05 o
  -1   9   2      529.01      592.48    119.62 o
   0   9   2      168.68      144.39    142.84 o
   1   9   2       10.49     -129.68    129.68 o
   2   9   2     2438.99     2348.16    262.41 o
   3   9   2     4469.99     4546.71    340.25 o
   4   9   2      562.06      563.55    208.41 o
   5   9   2       13.44      -70.17    183.24 o
   6   9   2        0.27        0.04    221.40 o
   7   9   2      237.35      333.14    350.46 o
   8   9   2        0.55     -326.16    344.31 o
   9   9   2      138.74       -9.79    334.16 o
  10   9   2       36.78     -577.80    829.27 o
  11   9   2      149.62      127.95    631.88 o
 -11  10   2     1710.94     1674.09    988.34 o
 -10  10   2     3646.37     3140.02    419.90 o
  -9  10   2     1662.54     1408.22    350.93 o
  -8  10   2     1039.70      989.29    304.51 o
  -7  10   2      673.46      655.92    274.80 o
  -6  10   2       32.13      141.96    228.80 o
  -5  10   2       87.30      243.64    224.90 o
  -4  10   2      105.04     -103.40    190.30 o
  -3  10   2     1357.46     1358.70    252.70 o
  -2  10   2     1401.85     1389.99    257.93 o
  -1  10   2      543.09      488.29    149.20 o
   0  10   2     1755.31     1551.81    274.58 o
   1  10   2     4060.54     3878.50    329.32 o
   2  10   2     6074.34     6084.54    401.80 o
   3  10   2     5140.89     5211.09    383.70 o
   4  10   2     2116.17     2112.04    292.11 o
   5  10   2      991.19     1174.44    259.23 o
   6  10   2       12.61      340.28    224.69 o
   7  10   2     2203.59     1963.73    396.64 o
   8  10   2     2977.11     2773.99    528.77 o
   9  10   2     1187.95     1215.63    440.43 o
  10  10   2      360.18      598.21    739.40 o
 -10  11   2      342.73      485.07    325.25 o
  -9  11   2      762.70      630.32    316.59 o
  -8  11   2     1089.45     1328.38    333.42 o
  -7  11   2      894.50      944.85    299.40 o
  -6  11   2      637.79      791.92    256.67 o
  -5  11   2     1170.26     1546.04    290.85 o
  -4  11   2     1147.33     1119.51    264.13 o
  -3  11   2     1212.89     1159.12    278.94 o
  -2  11   2     2441.19     2323.55    390.05 o
  -1  11   2     2000.22     1923.93    256.32 o
   0  11   2      143.02      145.64    229.08 o
   1  11   2      583.43      281.48    211.18 o
   2  11   2     1738.43     1679.06    272.73 o
   3  11   2     2165.22     2204.59    304.99 o
   4  11   2     1590.69     1537.31    284.85 o
   5  11   2     1026.29     1119.68    252.77 o
   6  11   2     1823.95     1727.07    302.20 o
   7  11   2     2205.78     1726.56    413.18 o
   8  11   2      652.25      495.86    409.49 o
   9  11   2      382.72      355.66    414.67 o
  10  11   2      327.88      463.17    451.85 o
  -9  12   2      160.87      249.28    304.63 o
  -8  12   2        0.72       56.45    271.60 o
  -7  12   2       14.38      360.21    275.70 o
  -6  12   2        1.73      -20.66    223.89 o
  -5  12   2      244.35      384.85    246.39 o
  -4  12   2       75.13       90.50    223.54 o
  -3  12   2      263.12      279.80    240.06 o
  -2  12   2      112.97      234.26    280.47 o
  -1  12   2       36.58      -70.78    230.61 o
   0  12   2      133.24      114.81    226.64 o
   1  12   2     2189.80     1846.95    347.17 o
   2  12   2     1484.77     1657.67    312.23 o
   3  12   2      567.44      499.84    250.41 o
   4  12   2       30.04      -27.91    195.50 o
   5  12   2      301.15      336.32    225.17 o
   6  12   2       96.46      367.25    240.80 o
   7  12   2       73.56       54.31    239.75 o
   8  12   2      182.49     -141.45    346.14 o
   9  12   2        8.56      437.12    442.04 o
  -8  13   2     1065.95     1108.04    361.88 o
  -7  13   2     1664.17     1815.24    398.14 o
  -6  13   2     1665.65     1964.80    362.00 o
  -5  13   2     1026.37     1170.52    315.28 o
  -4  13   2     3623.88     3785.91    419.91 o
  -3  13   2     4992.18     4607.48    482.58 o
  -2  13   2     4311.21     4218.09    490.14 o
  -1  13   2     2892.85     3167.58    629.63 o
   0  13   2      432.10      282.41    231.66 o
   1  13   2        4.98       -3.91    226.21 o
   2  13   2     1249.44     1397.18    326.95 o
   3  13   2     3734.55     3811.62    409.26 o
   4  13   2     1855.25     1595.86    323.96 o
   5  13   2     1491.98     1903.73    370.92 o
   6  13   2     1037.35      928.12    300.56 o
   7  13   2      643.70      669.22    294.66 o
   8  13   2      969.19      948.55    441.09 o
  -7  14   2      285.13      940.09    385.52 o
  -6  14   2      270.52      339.81    297.80 o
  -5  14   2      430.16      467.83    273.75 o
  -4  14   2        1.72      306.03    284.25 o
  -3  14   2     1208.41     1179.61    330.48 o
  -2  14   2     2825.46     2838.86    393.61 o
  -1  14   2     1368.97     1313.44    504.31 o
   0  14   2      283.40      202.03    208.77 o
   1  14   2      463.01      661.04    275.16 o
   2  14   2      472.43      665.56    285.03 o
   3  14   2       57.58      333.46    245.24 o
   4  14   2      152.28      214.76    252.89 o
   5  14   2      331.89      528.46    295.81 o
   6  14   2       42.16      224.22    299.32 o
   7  14   2        6.19      188.97    294.96 o
  -6  15   2      828.30      895.92    353.97 o
  -5  15   2      536.61      379.87    302.75 o
  -4  15   2      139.82      603.31    344.31 o
  -3  15   2     1779.56     1566.73    363.70 o
  -2  15   2     2054.55     2123.40    351.82 o
  -1  15   2      523.47      592.42    368.79 o
   0  15   2      392.97      741.24    387.91 o
   1  15   2       25.80      171.39    247.33 o
   2  15   2      805.60      730.82    305.02 o
   3  15   2      615.80      837.10    355.66 o
   4  15   2      935.02      580.26    313.51 o
   5  15   2      345.99     1079.76    330.40 o
   6  15   2       40.50      302.32    320.55 o
  -5  16   2       32.83      222.79    344.56 o
  -4  16   2      437.89      506.53    338.73 o
  -3  16   2     1413.89     1698.59    403.77 o
  -2  16   2     2041.62     2525.21    639.43 o
  -1  16   2     1763.36     1963.50    507.30 o
   0  16   2     1168.78      996.19    535.85 o
   1  16   2     2331.11     1921.98    372.87 o
   2  16   2     1471.89     1672.29    520.60 o
   3  16   2       16.28      163.80    292.46 o
   4  16   2      110.70      310.96    276.75 o
  -2  17   2       33.89      154.66    449.89 o
  -1  17   2        3.08     -159.70    383.07 o
   0  17   2      145.65      659.51    487.19 o
   1  17   2       32.02      117.79    431.70 o
   2  17   2      145.13      262.33    308.47 o
 -13   1   3       80.93     -231.26    345.60 o
 -12   1   3       24.03     -211.52    357.17 o
 -11   1   3       10.92      235.63    397.41 o
 -10   1   3     1843.66     1612.19    480.18 o
  -9   1   3      851.72      584.18    421.59 o
  -8   1   3     1346.45     1073.41    418.87 o
  -7   1   3     6409.86     6046.81    629.28 o
  -6   1   3    23188.07    22868.98    897.79 o
  -5   1   3    30319.22    32397.52   1049.76 o
  -4   1   3    54455.54    58929.90   1566.61 o
  -3   1   3    57300.95    60139.27   2034.66 o
  -2   1   3     2250.58     2341.90    179.39 o
  -1   1   3      384.92      340.56    100.20 o
   0   1   3     2029.22     1889.91    128.54 o
   1   1   3        0.18       22.60    118.97 o
   2   1   3     7136.29     7423.57    307.81 o
   3   1   3      713.87      706.91    116.01 o
   4   1   3     3011.59     3129.54    200.60 o
   5   1   3     4537.66     5009.27    268.05 o
   6   1   3    12625.57    14054.15    847.36 o
   7   1   3    10098.37    11117.51    786.24 o
   8   1   3     8708.04     9053.31    545.40 o
   9   1   3     4157.73     4092.91    471.89 o
  10   1   3      206.70      151.93    245.34 o
  11   1   3        6.68       27.32    246.93 o
  12   1   3       60.03      155.12    260.59 o
  13   1   3      123.00      499.62    286.76 o
 -13   2   3       26.59     -168.22    349.23 o
 -12   2   3      154.87     -109.13    379.38 o
 -11   2   3     1648.93     1375.96    473.42 o
 -10   2   3      744.27      355.03    394.97 o
  -9   2   3      275.32      675.88    429.91 o
  -8   2   3      413.85      848.42    411.75 o
  -7   2   3     1774.73     1554.08    428.81 o
  -6   2   3     1461.47     1485.67    209.23 o
  -5   2   3     4774.09     4720.13    264.32 o
  -4   2   3     1763.68     2026.01    172.75 o
  -3   2   3     7893.66     7809.83    330.03 o
  -2   2   3    35078.93    32862.01   1345.76 o
  -1   2   3     6449.84     6746.18    240.35 o
   0   2   3    17600.71    19222.62    754.75 o
   1   2   3    98145.33    91704.70   3177.75 o
   2   2   3     2514.63     2266.77    172.01 o
   3   2   3     4619.42     3851.31    222.72 o
   4   2   3      874.29      500.21    293.53 o
   5   2   3       31.86      -18.35    245.46 o
   6   2   3     1403.70     1753.10    231.48 o
   7   2   3      244.99       95.83    157.62 o
   8   2   3      156.76      157.10    202.33 o
   9   2   3      128.96      108.08    223.17 o
  10   2   3      483.03      813.30    270.84 o
  11   2   3      527.87      567.32    482.56 o
  12   2   3     1729.21     1650.80    346.65 o
 -13   3   3       47.40     -237.10    565.81 o
 -12   3   3      130.67     -139.97    373.52 o
 -11   3   3      257.95       94.24    370.95 o
 -10   3   3      326.27      260.12    384.25 o
  -9   3   3      365.75      112.89    398.27 o
  -8   3   3       30.37      284.63    383.83 o
  -7   3   3      942.51      909.70    206.43 o
  -6   3   3     1327.89     1195.19    204.17 o
  -5   3   3    15487.25    15433.99    441.45 o
  -4   3   3    12448.73    12860.02    431.89 o
  -3   3   3      192.91      160.50    121.44 o
  -2   3   3        3.58       -0.25    101.29 o
  -1   3   3    15880.60    16788.06    374.13 o
   0   3   3     4423.03     4609.56    176.21 o
   1   3   3      330.33      287.53    114.54 o
   2   3   3     4472.94     4656.26    170.14 o
   3   3   3     1092.98     1064.52    218.17 o
   4   3   3       41.94       81.32    147.12 o
   5   3   3     3251.00     2813.15    576.38 o
   6   3   3     8489.36     7835.43    830.43 o
   7   3   3     9085.89     9416.17    944.45 o
   8   3   3     3861.97     3959.86    801.63 o
   9   3   3     2045.29     1912.59    668.80 o
  10   3   3      204.30      310.02    455.39 o
  11   3   3      189.59      108.91    502.76 o
  12   3   3      206.02      -96.60    466.07 o
 -13   4   3      372.32     -227.75    370.78 o
 -12   4   3      925.88      994.99    448.51 o
 -11   4   3     1456.70      819.02    442.68 o
 -10   4   3     5640.07     5495.19    696.13 o
  -9   4   3     5473.74     6240.86    733.54 o
  -8   4   3        7.92      108.35    219.14 o
  -7   4   3      204.03      -25.04    193.49 o
  -6   4   3       37.76      -13.83    165.45 o
  -5   4   3      803.08      886.46    195.10 o
  -4   4   3      687.48      641.65    164.73 o
  -3   4   3     8132.56     8224.94    301.49 o
  -2   4   3    48971.93    48957.17   1078.44 o
  -1   4   3    15277.52    15274.02    637.92 o
   0   4   3     9034.43     8655.91    272.37 o
   1   4   3    19507.78    20117.82    500.64 o
   2   4   3    28084.89    29674.87    923.85 o
   3   4   3     2904.28     3018.58    313.51 o
   4   4   3      383.16      390.40    169.89 o
   5   4   3     2217.83     2029.07    264.72 o
   6   4   3       25.29      -96.48    311.78 o
   7   4   3        8.91     -118.43    379.68 o
   8   4   3      280.35      399.66    490.22 o
   9   4   3     3322.69     3020.29    802.56 o
  10   4   3     2313.62     2279.03    770.75 o
  11   4   3     3455.97     2898.84    861.08 o
  12   4   3     4205.74     3529.32    944.22 o
 -12   5   3     1209.44     1300.19    476.44 o
 -11   5   3       45.32      -34.19    365.16 o
 -10   5   3      131.12     -323.73    323.73 o
  -9   5   3      221.96       -6.47    324.26 o
  -8   5   3     3072.96     2969.53    367.09 o
  -7   5   3       34.36      136.13    206.24 o
  -6   5   3      152.21       85.26    180.96 o
  -5   5   3        0.37      -85.78    152.22 o
  -4   5   3     5024.79     5154.82    307.61 o
  -3   5   3     3767.46     3661.97    321.93 o
  -2   5   3     8044.68     8130.95    289.76 o
  -1   5   3     2809.52     2689.21    191.50 o
   0   5   3     3190.49     3138.69    211.43 o
   1   5   3      174.18      158.21    111.88 o
   2   5   3      272.53      388.36    112.15 o
   3   5   3     4009.41     4001.31    194.95 o
   4   5   3     8263.56     8291.03    541.34 o
   5   5   3      745.16      919.80    219.12 o
   6   5   3      132.30      134.66    229.22 o
   7   5   3      894.15      286.04    535.62 o
   8   5   3       16.63     -155.12    431.47 o
   9   5   3     1557.16     1186.66    634.90 o
  10   5   3      419.42      270.77    500.21 o
  11   5   3       72.37      330.22    519.02 o
  12   5   3       18.21      412.43    572.66 o
 -12   6   3      986.95      852.47    453.48 o
 -11   6   3     1325.91     1210.00    470.58 o
 -10   6   3     1542.66     1304.68    660.64 o
  -9   6   3     1662.96     1190.34    312.12 o
  -8   6   3      414.71      306.44    281.26 o
  -7   6   3       12.08      -10.42    215.92 o
  -6   6   3      133.02      107.37    200.25 o
  -5   6   3      235.72      299.49    179.95 o
  -4   6   3       30.60       -1.09    148.91 o
  -3   6   3      737.20      791.12    194.88 o
  -2   6   3     9963.80     9944.85    409.54 o
  -1   6   3    16674.88    16916.43    493.33 o
   0   6   3     9735.55    10186.63    328.65 o
   1   6   3    17828.62    17923.10    452.06 o
   2   6   3    14650.18    15108.33    457.68 o
   3   6   3     1914.08     1892.24    176.02 o
   4   6   3      581.05      674.48    126.21 o
   5   6   3      310.77      196.55    198.77 o
   6   6   3        4.61     -141.85    271.34 o
   7   6   3     1245.74     1008.34    330.52 o
   8   6   3      480.85      815.90    531.85 o
   9   6   3     1585.71     1481.58    671.12 o
  10   6   3      580.57      885.00    629.56 o
  11   6   3     2391.99     2154.10    847.85 o
  12   6   3     1497.29     1485.53    783.75 o
 -12   7   3      414.92      428.07    397.42 o
 -11   7   3       39.03      -76.67    372.88 o
 -10   7   3      817.97      410.23    376.08 o
  -9   7   3     3541.24     2780.40    387.44 o
  -8   7   3     3086.30     3277.28    412.53 o
  -7   7   3     1362.60     1167.09    273.00 o
  -6   7   3      846.40      946.27    245.12 o
  -5   7   3     2526.86     2641.12    292.29 o
  -4   7   3     5867.54     6196.35    366.20 o
  -3   7   3    13246.26    13604.95    708.88 o
  -2   7   3    18068.43    17594.01    629.24 o
  -1   7   3     5146.25     5203.08    237.12 o
   0   7   3     1965.70     1994.29    208.64 o
   1   7   3      353.08      171.89    138.30 o
   2   7   3     4833.12     4734.77    290.17 o
   3   7   3    10743.23    10608.37    462.72 o
   4   7   3     5455.29     5217.19    273.65 o
   5   7   3     6556.15     6574.02    456.30 o
   6   7   3     1958.82     2152.07    361.65 o
   7   7   3      113.50      556.71    346.97 o
   8   7   3     2907.86     3422.12    756.78 o
   9   7   3     2140.24     1694.53    744.97 o
  10   7   3       43.79      -11.84    522.50 o
  11   7   3      472.05      -74.54    521.34 o
 -11   8   3      136.57     -355.70    374.16 o
 -10   8   3      660.24      555.78    304.28 o
  -9   8   3      369.62      688.69    298.80 o
  -8   8   3      378.26      514.59    286.08 o
  -7   8   3        0.00       59.96    255.67 o
  -6   8   3      317.74      215.62    230.19 o
  -5   8   3       75.84      118.70    204.02 o
  -4   8   3       68.05       14.45    177.22 o
  -3   8   3     2571.80     2731.43    293.13 o
  -2   8   3     1151.66     1194.44    137.15 o
  -1   8   3     2978.72     2813.68    199.13 o
   0   8   3      358.06      438.33    155.76 o
   1   8   3      180.25      140.82    144.53 o
   2   8   3      435.71      492.60    170.84 o
   3   8   3      545.00      584.95    165.24 o
   4   8   3      108.08       92.67    146.04 o
   5   8   3      153.19      -33.60    145.89 o
   6   8   3      346.63      370.05    309.38 o
   7   8   3       16.26     -138.75    309.90 o
   8   8   3       19.66        1.20    306.33 o
   9   8   3      407.10     -425.69    599.02 o
  10   8   3       12.35     -466.07    466.07 o
  11   8   3      177.87     -342.99    517.62 o
 -11   9   3        8.70      -32.58    290.30 o
 -10   9   3      274.29      106.89    291.08 o
  -9   9   3     1746.74     1731.17    364.57 o
  -8   9   3     2572.75     2345.22    362.41 o
  -7   9   3     2240.61     1774.17    336.62 o
  -6   9   3     1867.24     1853.19    304.99 o
  -5   9   3     2013.46     2319.88    306.74 o
  -4   9   3     3446.27     3705.10    342.96 o
  -3   9   3     4977.04     5179.68    395.97 o
  -2   9   3     5388.46     5490.51    375.69 o
  -1   9   3     2869.27     2889.11    178.38 o
   0   9   3     1953.19     2031.17    243.23 o
   1   9   3      150.48      105.09    155.40 o
   2   9   3     3925.87     3839.42    315.16 o
   3   9   3     6146.98     5644.18    365.69 o
   4   9   3     5462.35     5489.61    360.20 o
   5   9   3     7435.40     7018.45    392.76 o
   6   9   3     3796.96     4195.49    494.52 o
   7   9   3     2462.83     2239.66    465.63 o
   8   9   3     2402.67     1982.27    455.32 o
   9   9   3      243.30     -181.91    340.93 o
  10   9   3      315.35      784.45    663.46 o
  11   9   3      852.11      427.52    686.68 o
 -10  10   3      200.35      291.13    306.02 o
  -9  10   3      318.51      419.19    309.00 o
  -8  10   3      240.75      304.13    281.54 o
  -7  10   3     1376.31     1049.36    310.64 o
  -6  10   3      719.23      485.49    251.11 o
  -5  10   3       15.86      -39.28    219.28 o
  -4  10   3      905.16      881.75    249.19 o
  -3  10   3     2400.29     2176.05    313.50 o
  -2  10   3     1933.65     2008.10    306.47 o
  -1  10   3     1396.42     1299.29    229.28 o
   0  10   3      196.20      312.82    181.76 o
   1  10   3        1.33      -21.87    171.22 o
   2  10   3      376.40      419.29    207.27 o
   3  10   3      439.90      531.20    217.72 o
   4  10   3     1866.30     1946.14    283.57 o
   5  10   3      638.69      628.07    227.96 o
   6  10   3      284.87      194.34    204.86 o
   7  10   3      156.51      -41.00    334.10 o
   8  10   3      632.50      758.94    390.51 o
   9  10   3     1431.39      556.11    661.72 o
  10  10   3      694.20      714.55    748.45 o
 -10  11   3       69.51       55.18    323.97 o
  -9  11   3      974.70      818.77    328.72 o
  -8  11   3      410.53      519.34    284.27 o
  -7  11   3       86.39      361.06    273.16 o
  -6  11   3      631.78      491.57    239.16 o
  -5  11   3      407.37      401.72    234.11 o
  -4  11   3      166.98      228.49    250.33 o
  -3  11   3      256.02      345.01    233.15 o
  -2  11   3      500.72      579.07    292.81 o
  -1  11   3     1163.91     1377.11    227.77 o
   0  11   3     2390.71     2112.50    337.29 o
   1  11   3        8.63      -87.89    198.52 o
   2  11   3     3936.30     4128.63    365.71 o
   3  11   3     2097.52     2128.99    357.69 o
   4  11   3     2092.53     1983.33    299.69 o
   5  11   3     2748.34     2710.85    321.40 o
   6  11   3     1131.81     1308.32    274.27 o
   7  11   3     1221.25      837.91    371.86 o
   8  11   3      216.30      -58.50    533.99 o
   9  11   3       17.62      171.16    418.23 o
  -9  12   3     1866.07     1535.55    398.71 o
  -8  12   3     2383.92     2683.16    410.04 o
  -7  12   3     2001.43     2344.62    380.94 o
  -6  12   3     1473.03     1598.75    334.13 o
  -5  12   3      113.25       48.16    230.76 o
  -4  12   3      547.89      650.06    256.34 o
  -3  12   3     1574.13     1534.46    340.91 o
  -2  12   3     2626.26     2713.11    417.86 o
  -1  12   3     2404.93     2229.88    292.71 o
   0  12   3     1523.32     1484.29    318.16 o
   1  12   3      644.70      285.26    264.61 o
   2  12   3      633.38      540.93    252.88 o
   3  12   3     3733.65     3723.39    396.30 o
   4  12   3     2829.23     2953.01    342.23 o
   5  12   3      285.64      394.22    214.43 o
   6  12   3       66.40      170.12    226.22 o
   7  12   3      213.26      547.36    348.56 o
   8  12   3     1243.49     1352.05    545.57 o
   9  12   3     1453.25     1792.75    575.47 o
  -8  13   3      316.43      201.29    340.61 o
  -7  13   3        4.56      392.58    310.06 o
  -6  13   3      286.89      569.03    294.07 o
  -5  13   3      647.16      572.60    274.36 o
  -4  13   3      972.83      916.25    288.97 o
  -3  13   3       24.08       80.14    241.10 o
  -2  13   3      230.83       99.86    255.23 o
  -1  13   3       40.59      118.79    295.97 o
   0  13   3      442.69      609.66    256.43 o
   1  13   3       33.25      179.95    239.76 o
   2  13   3      136.89      244.81    223.93 o
   3  13   3      106.28       91.93    217.71 o
   4  13   3      404.08      502.16    254.94 o
   5  13   3      801.20      893.41    265.82 o
   6  13   3       23.74       45.18    234.97 o
   7  13   3      479.80      514.37    381.69 o
   8  13   3      462.42     1119.61    447.76 o
  -7  14   3     1373.33     2014.72    466.31 o
  -6  14   3      281.08      368.45    318.41 o
  -5  14   3       26.05      123.50    255.87 o
  -4  14   3       48.64      -50.15    269.35 o
  -3  14   3     1073.41     1642.10    350.34 o
  -2  14   3     2650.54     2569.45    392.13 o
  -1  14   3     2290.28     2410.35    491.40 o
   0  14   3     1198.54     1255.96    295.96 o
   1  14   3     1968.79     1979.68    362.89 o
   2  14   3     2233.07     2152.30    388.64 o
   3  14   3     2310.09     2522.30    367.63 o
   4  14   3     1948.69     2209.69    371.51 o
   5  14   3      247.04      535.16    286.23 o
   6  14   3        2.89      522.18    308.17 o
   7  14   3        5.14      446.02    276.44 o
  -6  15   3      909.28     1337.95    382.66 o
  -5  15   3     1796.77     1689.01    452.73 o
  -4  15   3     2399.08     2533.07    483.27 o
  -3  15   3     2344.90     2478.48    443.27 o
  -2  15   3      607.23     1085.72    368.94 o
  -1  15   3      203.60      550.18    370.50 o
   0  15   3        6.42      106.22    316.49 o
   1  15   3      775.97      950.21    302.35 o
   2  15   3      272.95      454.41    293.36 o
   3  15   3       18.52      466.56    280.14 o
   4  15   3      252.04      533.02    298.96 o
   5  15   3       47.51      272.88    306.28 o
   6  15   3      295.57      764.62    333.92 o
  -5  16   3      252.98      678.44    504.03 o
  -4  16   3      509.57      606.70    360.25 o
  -3  16   3      139.24      277.97    291.16 o
  -2  16   3      253.04      997.22    438.52 o
  -1  16   3       93.50      160.19    343.42 o
   0  16   3       29.94      142.40    408.87 o
   1  16   3      366.39      443.63    305.88 o
   2  16   3      258.43      390.48    317.67 o
   3  16   3      191.05      306.28    307.89 o
   4  16   3      891.61     1259.08    362.55 o
  -2  17   3      597.19      717.01    521.62 o
  -1  17   3        0.51      141.09    429.36 o
   0  17   3       64.53      233.50    427.80 o
   1  17   3       35.37       13.93    617.83 o
 -13   0   4      216.10      361.34    614.69 o
 -12   0   4     1478.75     1789.74    785.15 o
 -11   0   4     3579.47     3598.76    930.98 o
 -10   0   4     6823.78     8073.46   1219.63 o
  -9   0   4     7889.98     9821.86   1169.01 o
  -8   0   4    11818.05    12240.93   1207.79 o
  -7   0   4     5856.23     5322.08    927.96 o
  -6   0   4     1984.08     2431.16    375.84 o
  -5   0   4      979.02     1390.66    168.31 o
  -4   0   4     1023.40     1259.83    163.64 o
  -3   0   4       96.07      185.78    121.24 o
  -2   0   4       64.65       67.72    178.31 o
  -1   0   4      447.92      255.70    173.68 o
   0   0   4      375.20      407.71    235.61 o
   1   0   4    36930.74    37404.13   1056.61 o
   2   0   4    39344.82    41948.73   1068.22 o
   3   0   4    11477.36    11026.63    605.17 o
   5   0   4     2860.29     3896.13    340.42 o
   6   0   4     1765.17     2332.26    361.45 o
   7   0   4     2092.20     2341.73    480.70 o
   8   0   4     3939.91     4253.86    642.33 o
   9   0   4     4261.19     5225.71    730.57 o
  10   0   4      989.11     1913.05    520.88 o
  11   0   4     3001.70     3653.33    685.75 o
  12   0   4     4239.47     5261.70    800.47 o
 -13   1   4        2.98     -255.36    371.79 o
 -12   1   4      148.44      138.21    418.06 o
 -11   1   4      139.48     -189.46    398.65 o
 -10   1   4       98.97      445.90    425.70 o
  -9   1   4      364.22      300.49    432.74 o
  -8   1   4      293.68      366.89    404.74 o
  -7   1   4     1051.74      941.65    391.78 o
  -6   1   4     2649.42     2791.97    206.42 o
  -5   1   4     5153.65     5308.82    266.44 o
  -4   1   4      149.99       84.65     87.95 o
  -3   1   4       94.79       50.20     97.24 o
  -2   1   4     2151.80     2008.87    179.72 o
  -1   1   4    29029.53    26649.49   1140.52 o
   0   1   4     3232.54     3133.22    261.08 o
   1   1   4    15786.56    14876.06    995.46 o
   2   1   4     4371.03     4458.49    311.12 o
   3   1   4       73.23      -15.44     99.16 o
   4   1   4     3349.48     3729.01    225.19 o
   5   1   4        6.98       47.62    120.86 o
   6   1   4     1921.86     2174.95    274.87 o
   7   1   4      566.15      708.11    211.96 o
   8   1   4      169.11      257.11    229.69 o
   9   1   4       30.45     -154.52    222.33 o
  10   1   4       11.08      115.37    231.21 o
  11   1   4        1.98      -16.23    229.38 o
  12   1   4       18.36      298.45    252.49 o
 -13   2   4        2.37     -298.43    393.68 o
 -12   2   4      648.38     1008.79    507.57 o
 -11   2   4     2696.30     2941.20    615.54 o
 -10   2   4     5134.32     5268.79    739.98 o
  -9   2   4     7530.17     8521.82    861.05 o
  -8   2   4     2231.22     1935.93    519.20 o
  -7   2   4     1499.94     1558.66    229.29 o
  -6   2   4     1184.20     1021.16    180.00 o
  -5   2   4     2812.23     3072.63    242.37 o
  -4   2   4      153.94      111.09     77.70 o
  -3   2   4      182.80      167.57    105.19 o
  -2   2   4    17659.28    17464.61    272.43 o
  -1   2   4       44.37      -70.03    107.92 o
   0   2   4     2730.08     2852.46    153.67 o
   1   2   4     5313.33     5161.39    233.22 o
   2   2   4      461.04      199.84    121.24 o
   3   2   4    18771.71    20301.01   1711.60 o
   4   2   4     5004.73     5612.52    265.99 o
   5   2   4        4.38       -7.54    105.64 o
   6   2   4      585.29      480.63    145.56 o
   7   2   4       87.85       55.33    179.33 o
   8   2   4      392.03      543.47    190.40 o
   9   2   4     2832.57     3504.52    374.38 o
  10   2   4     3630.60     4151.02    394.89 o
  11   2   4     2449.82     3241.93    378.67 o
  12   2   4     1820.04     2442.98    724.30 o
 -13   3   4      470.67      589.00    466.88 o
 -12   3   4      922.83      792.62    486.05 o
 -11   3   4       41.74      -82.57    389.44 o
 -10   3   4      469.47      405.15    414.19 o
  -9   3   4      166.92     -220.70    413.59 o
  -8   3   4      582.65      479.41    239.53 o
  -7   3   4     6350.98     6451.79    360.66 o
  -6   3   4     6329.32     6377.17    339.45 o
  -5   3   4    10943.59    10119.47    470.47 o
  -4   3   4     6326.44     5598.23    280.66 o
  -3   3   4     3000.44     2816.17    191.56 o
  -2   3   4      161.14      119.48     97.63 o
  -1   3   4     1023.50     1166.21    136.41 o
   0   3   4     2174.93     2263.88    167.18 o
   1   3   4     1759.90     1871.43    166.78 o
   2   3   4      358.27      301.65    100.57 o
   3   3   4     3174.09     3174.27    355.61 o
   4   3   4    10726.39     8755.95   1115.84 o
   5   3   4    14754.30    15005.31   1039.20 o
   6   3   4     6668.00     6335.27    775.86 o
   7   3   4     4636.27     5442.84    868.05 o
   8   3   4     5012.85     5580.78    930.98 o
   9   3   4     1620.44     1905.16    649.53 o
  10   3   4        8.89     -249.18    351.82 o
  11   3   4       23.13       21.13    447.26 o
  12   3   4       12.72     -221.54    414.75 o
 -13   4   4      375.44      -81.70    420.21 o
 -12   4   4       15.69     -294.87    384.97 o
 -11   4   4      304.18      -88.16    393.69 o
 -10   4   4        1.29      -26.01    543.63 o
  -9   4   4       85.48      219.91    425.32 o
  -8   4   4      308.49      424.78    247.12 o
  -7   4   4       56.01       96.32    201.25 o
  -6   4   4     1942.22     2099.52    256.50 o
  -5   4   4     4341.98     4273.19    301.42 o
  -4   4   4      125.09      211.33    151.59 o
  -3   4   4      366.16      521.51    101.90 o
  -2   4   4     8051.85     7630.40    253.44 o
  -1   4   4     9337.57     9698.23    392.53 o
   0   4   4       23.96      121.06    113.97 o
   1   4   4     1358.12     1510.29    167.33 o
   2   4   4       73.13      149.52    105.71 o
   3   4   4     2795.56     2922.88    171.89 o
   4   4   4     2686.25     2725.36    260.18 o
   5   4   4      571.90      433.57    207.21 o
   6   4   4      329.82      153.96    388.97 o
   7   4   4      729.82       51.55    429.61 o
   8   4   4       13.85      130.74    439.60 o
   9   4   4      383.49      228.51    495.33 o
  10   4   4      321.50      218.75    483.72 o
  11   4   4      703.14      395.71    491.15 o
  12   4   4       71.52     -406.16    406.16 o
 -12   5   4      234.17     -109.85    412.57 o
 -11   5   4       87.26     -310.65    393.10 o
 -10   5   4       14.88       13.01    396.21 o
  -9   5   4      310.80      425.01    260.97 o
  -8   5   4     1162.07     1061.71    305.41 o
  -7   5   4     1813.29     2025.00    288.08 o
  -6   5   4     4922.41     4851.09    350.03 o
  -5   5   4    12557.31    12273.37    427.94 o
  -4   5   4    12602.16    12039.50    468.67 o
  -3   5   4     6884.46     6384.08    228.05 o
  -2   5   4     1218.74     1177.61    148.68 o
  -1   5   4       12.14      106.55     95.75 o
   0   5   4       34.84        6.80    111.99 o
   1   5   4     1707.42     1952.10    190.29 o
   2   5   4      683.16      760.40    136.52 o
   3   5   4     1777.98     1799.34    156.00 o
   4   5   4     9348.92     9132.61    400.13 o
   5   5   4    10107.54     9557.77    551.36 o
   6   5   4    10884.27     9772.95   1194.31 o
   7   5   4     8874.84     8343.07   1180.85 o
   8   5   4     5981.58     5826.47   1055.92 o
   9   5   4     2822.52     1952.76    745.90 o
  10   5   4        2.92       -6.04    440.76 o
  11   5   4       32.34     -433.33    433.33 o
  12   5   4       44.99      564.30    562.91 o
 -12   6   4      799.50      626.39    474.10 o
 -11   6   4      924.86      874.10    707.70 o
 -10   6   4      435.28       90.47    353.35 o
  -9   6   4     1748.90     1139.23    307.88 o
  -8   6   4      996.23      973.94    350.46 o
  -7   6   4       85.92      163.35    222.80 o
  -6   6   4     3246.63     3335.44    326.78 o
  -5   6   4     1107.14     1134.04    227.40 o
  -4   6   4       97.73      141.56    162.77 o
  -3   6   4      103.53      181.59    163.59 o
  -2   6   4     8338.22     8259.30    283.40 o
  -1   6   4     3104.86     3311.34    198.34 o
   0   6   4      572.17      545.49    149.62 o
   1   6   4     6259.07     6183.27    297.78 o
   2   6   4     5409.72     5395.30    274.67 o
   3   6   4     5572.69     5612.40    262.91 o
   4   6   4     2021.08     1875.35    192.09 o
   5   6   4      155.99      367.01    213.57 o
   6   6   4        9.16      -64.26    264.99 o
   7   6   4      263.04      109.90    393.62 o
   8   6   4      474.80      350.66    525.29 o
   9   6   4      927.03     1257.02    664.16 o
  10   6   4      200.15      284.24    544.10 o
  11   6   4       15.38      -89.41    520.64 o
  12   6   4      571.07      568.25    632.81 o
 -12   7   4       74.60      -16.64    422.41 o
 -11   7   4        3.06     -393.63    397.78 o
 -10   7   4      194.79      -88.64    272.27 o
  -9   7   4      124.10       87.83    256.01 o
  -8   7   4      226.60      220.88    265.41 o
  -7   7   4      863.63     1075.60    279.23 o
  -6   7   4     1297.14     1364.11    271.97 o
  -5   7   4     2518.98     2495.11    294.25 o
  -4   7   4     2761.89     2842.96    288.29 o
  -3   7   4     2449.29     2251.80    267.36 o
  -2   7   4     3752.03     3735.04    192.35 o
  -1   7   4       45.90       90.25     96.80 o
   0   7   4      131.19       55.25    135.93 o
   1   7   4      238.89      310.71    152.00 o
   2   7   4      608.33      731.80    173.77 o
   3   7   4      228.49      280.97    137.74 o
   4   7   4      655.18      653.82    148.01 o
   5   7   4     4492.41     4699.00    403.15 o
   6   7   4      743.11      692.09    358.20 o
   7   7   4     2171.65     1682.65    425.34 o
   8   7   4     2805.57     2627.65    696.13 o
   9   7   4       37.07     -444.24    444.24 o
  10   7   4       51.00     -338.58    460.50 o
  11   7   4       33.06     -274.02    490.22 o
 -11   8   4     2495.91     2365.68    385.86 o
 -10   8   4     1021.47      737.04    325.49 o
  -9   8   4     1631.32     1682.02    357.49 o
  -8   8   4     1270.08     1619.54    335.26 o
  -7   8   4      563.79      703.23    266.74 o
  -6   8   4     1516.19     1247.21    279.77 o
  -5   8   4      759.50      534.79    230.74 o
  -4   8   4        2.80      -65.36    178.70 o
  -3   8   4     1268.08     1377.84    247.14 o
  -2   8   4     4171.74     3889.94    202.48 o
  -1   8   4     5152.60     5115.53    217.07 o
   0   8   4    14846.00    14292.22    442.50 o
   1   8   4    17092.05    16841.88    487.27 o
   2   8   4    12783.90    12402.42    433.76 o
   3   8   4     7846.86     7733.17    340.91 o
   4   8   4     1937.95     1743.60    208.96 o
   5   8   4      252.26       34.23    177.93 o
   6   8   4       40.02     -242.68    271.73 o
   7   8   4      163.56      166.52    330.93 o
   8   8   4      263.59      230.30    338.25 o
   9   8   4     1197.24     1418.18    750.54 o
  10   8   4     1167.23      939.81    693.88 o
  11   8   4      788.64     1366.86    795.60 o
 -11   9   4       89.88       32.60    335.23 o
 -10   9   4      449.95      458.09    328.35 o
  -9   9   4      371.79      654.56    316.56 o
  -8   9   4     1428.44     1369.72    328.51 o
  -7   9   4      742.89      597.10    265.93 o
  -6   9   4       18.29     -209.29    222.47 o
  -5   9   4        0.87      -43.89    209.12 o
  -4   9   4        0.63      -81.74    195.19 o
  -3   9   4     1070.46      958.30    249.61 o
  -2   9   4     1867.74     1737.19    177.08 o
  -1   9   4      171.99      233.90    125.45 o
   0   9   4      881.21      709.41    197.53 o
   1   9   4       10.68       -7.43    158.98 o
   2   9   4     1413.85     1682.70    251.35 o
   3   9   4     1827.15     1736.98    257.28 o
   4   9   4      773.06      680.74    214.16 o
   5   9   4      253.71      148.43    182.21 o
   6   9   4       48.20      -22.62    288.07 o
   7   9   4      132.04     -248.10    375.72 o
   8   9   4      160.42      122.28    362.60 o
   9   9   4       94.79     -645.64   1274.90 o
  10   9   4       63.63       81.97    557.57 o
 -10  10   4      840.92      984.59    360.06 o
  -9  10   4      311.20      334.86    288.20 o
  -8  10   4     1547.52     1695.94    355.95 o
  -7  10   4      487.70      608.15    271.36 o
  -6  10   4      108.22       -4.76    224.75 o
  -5  10   4      172.03      -23.92    230.47 o
  -4  10   4      153.83      178.71    220.08 o
  -3  10   4      122.27      132.99    235.11 o
  -2  10   4     1151.18     1148.10    206.10 o
  -1  10   4     3728.38     3646.68    291.45 o
   0  10   4     4108.29     4347.23    375.08 o
   1  10   4    10216.06    10195.06    453.20 o
   2  10   4     5588.35     6209.94    402.59 o
   3  10   4      211.28      201.43    199.79 o
   4  10   4     1520.52     1695.99    272.25 o
   5  10   4      269.62      278.15    204.06 o
   6  10   4      350.93      192.08    304.28 o
   7  10   4       44.70     -254.82    306.89 o
   8  10   4      531.43      648.65    416.33 o
   9  10   4      595.35      114.82    425.82 o
  10  10   4      305.72      332.08    665.55 o
 -10  11   4      144.15      258.55    349.34 o
  -9  11   4      593.87      521.59    310.97 o
  -8  11   4     1609.69     1604.44    361.47 o
  -7  11   4     1481.45     1255.88    306.09 o
  -6  11   4      721.41      868.13    267.28 o
  -5  11   4      541.20      470.16    263.63 o
  -4  11   4      456.33      373.77    256.39 o
  -3  11   4      927.94     1068.65    309.66 o
  -2  11   4      925.19      726.09    304.66 o
  -1  11   4      984.48     1232.20    285.71 o
   0  11   4     1866.62     1383.69    313.66 o
   1  11   4        0.63     -128.00    210.47 o
   2  11   4     2512.74     2630.24    319.44 o
   3  11   4     3344.74     3457.27    354.86 o
   4  11   4     3434.44     3275.87    343.43 o
   5  11   4     1208.78     1184.50    252.06 o
   6  11   4      523.98      725.63    231.67 o
   7  11   4     1367.15     1152.11    446.19 o
   8  11   4     1656.90     1837.78    566.85 o
   9  11   4     1016.71      340.75    448.77 o
  -9  12   4      111.76       90.84    315.41 o
  -8  12   4       16.41      429.34    299.99 o
  -7  12   4       13.39      304.53    310.36 o
  -6  12   4        0.04      248.49    258.95 o
  -5  12   4      369.14      532.61    259.94 o
  -4  12   4      203.56      232.50    231.35 o
  -3  12   4       61.80      113.29    277.15 o
  -2  12   4      119.89      113.55    227.47 o
  -1  12   4     2142.06     2071.24    320.13 o
   0  12   4     2622.82     2543.15    377.82 o
   1  12   4      264.26      269.14    235.78 o
   2  12   4      328.56      216.30    229.99 o
   3  12   4      173.61      159.07    207.51 o
   4  12   4        8.26      131.27    201.45 o
   5  12   4      303.25      257.54    234.34 o
   6  12   4      509.99      448.23    237.36 o
   7  12   4      259.22      311.03    371.06 o
   8  12   4        0.06      107.99    433.09 o
   9  12   4      219.74      283.04    500.09 o
  -8  13   4     1192.85     1011.75    404.89 o
  -7  13   4     1562.64     1979.32    415.81 o
  -6  13   4      470.06      656.16    302.64 o
  -5  13   4      554.16      762.42    286.18 o
  -4  13   4     3027.13     3081.74    440.41 o
  -3  13   4     3663.44     3965.04    453.65 o
  -2  13   4     2566.45     2550.58    349.14 o
  -1  13   4     1797.89     1497.08    278.52 o
   0  13   4      898.92      930.22    295.32 o
   1  13   4      121.27      154.08    250.52 o
   2  13   4     1388.53     1204.20    296.00 o
   3  13   4     2840.94     2808.47    377.99 o
   4  13   4     1458.74     1415.06    308.76 o
   5  13   4     1351.44     1306.90    301.67 o
   6  13   4      485.42      468.44    259.19 o
   7  13   4     1309.54     1391.88    466.75 o
   8  13   4     1537.51     1220.44    537.64 o
  -7  14   4      752.58     1017.91    421.65 o
  -6  14   4       87.85      123.31    292.74 o
  -5  14   4      111.27       81.96    250.37 o
  -4  14   4      570.46      695.75    311.41 o
  -3  14   4      595.38     1238.66    317.89 o
  -2  14   4      409.61      765.15    245.43 o
  -1  14   4       53.55      355.94    335.31 o
   0  14   4      198.21      301.33    252.63 o
   1  14   4      773.31      583.90    282.86 o
   2  14   4       19.57       94.71    235.83 o
   3  14   4      147.00      153.58    247.67 o
   4  14   4     2768.07     2898.96    392.16 o
   5  14   4      710.91      801.72    338.77 o
   6  14   4      192.95      170.13    284.65 o
   7  14   4       27.93      -70.37    349.51 o
  -6  15   4      333.52      652.29    343.71 o
  -5  15   4      121.12      171.37    348.83 o
  -4  15   4      954.48     1077.16    436.27 o
  -3  15   4     1807.12     1603.45    340.89 o
  -2  15   4     1252.53     1336.41    576.68 o
  -1  15   4      645.45     1142.57    426.25 o
   0  15   4      157.57      326.29    255.65 o
   1  15   4       36.49       35.42    256.45 o
   2  15   4      111.17      147.19    265.98 o
   3  15   4      448.72      630.72    300.80 o
   4  15   4      674.14      666.84    310.44 o
   5  15   4      803.89      618.99    334.42 o
  -4  16   4      499.12      587.91    350.44 o
  -3  16   4     2360.74     2680.61    369.85 o
  -2  16   4     1962.02     2347.44    544.28 o
  -1  16   4      741.51     1087.84    433.11 o
   0  16   4      306.47      500.99    455.85 o
   1  16   4      421.33      271.33    292.64 o
   2  16   4      882.54     1566.58    405.56 o
   3  16   4     1676.16     2004.56    449.43 o
   4  16   4     2320.65     2322.19    431.99 o
  -1  17   4      137.61      258.08    436.86 o
   0  17   4       34.16      219.44    422.62 o
 -13   1   5      231.08     -411.38    411.38 o
 -12   1   5      323.41      135.46    464.07 o
 -11   1   5      309.52      320.06    448.43 o
 -10   1   5      159.12       78.68    434.98 o
  -9   1   5      873.45      502.54    471.66 o
  -8   1   5      372.71      217.51    425.18 o
  -7   1   5     5794.99     6297.91    319.11 o
  -6   1   5     8143.13     8392.63    407.85 o
  -5   1   5    23945.49    25382.93    886.49 o
  -4   1   5    21353.59    21162.27    873.21 o
  -3   1   5      830.84      591.22    135.59 o
  -2   1   5     6001.82     5772.88    177.91 o
  -1   1   5     9729.46     9585.50    325.82 o
   0   1   5        1.25     -100.12    148.83 o
   1   1   5      433.43      346.86    186.60 o
   2   1   5     3371.53     3031.03    315.64 o
   3   1   5        5.27     -105.75    108.52 o
   4   1   5      658.94      668.56    156.96 o
   5   1   5     7718.48     8188.59    339.41 o
   6   1   5    15677.24    16734.20    500.39 o
   7   1   5     9903.23    11081.71    559.13 o
   8   1   5     5503.53     6971.36    696.55 o
   9   1   5      629.11     1094.02    293.09 o
  10   1   5      133.73      323.30    238.78 o
  11   1   5       16.26      220.54    246.52 o
  12   1   5       47.88      450.64    256.63 o
 -13   2   5      177.59      119.35    460.75 o
 -12   2   5     1420.02     1433.29    550.90 o
 -11   2   5     1693.25     1691.33    579.05 o
 -10   2   5      432.67      405.80    651.50 o
  -9   2   5      503.96      946.94    509.59 o
  -8   2   5     2568.26     2895.18    344.88 o
  -7   2   5     1755.08     1901.43    275.61 o
  -6   2   5       84.99      111.87    146.15 o
  -5   2   5     1177.82     1113.39    128.84 o
  -4   2   5        5.07       13.02    105.12 o
  -3   2   5     1120.98      886.34    142.99 o
  -2   2   5      687.22      673.33    112.01 o
  -1   2   5     6482.22     6552.22    203.78 o
   0   2   5     5794.24     5924.80    290.69 o
   1   2   5    17755.43    17521.17   1656.15 o
   2   2   5     8244.81     6855.21    521.02 o
   3   2   5       80.60       69.69    111.49 o
   4   2   5      402.18      138.05    120.54 o
   5   2   5        2.43       30.33    115.16 o
   6   2   5      323.85      341.71    152.12 o
   7   2   5      124.64      131.54    162.79 o
   8   2   5      137.65      333.29    216.41 o
   9   2   5      564.68      659.45    286.21 o
  10   2   5      696.34      629.56    460.73 o
  11   2   5      594.99      829.96    525.75 o
  12   2   5     1389.76     2167.10    676.70 o
 -13   3   5       67.13      -93.57    451.55 o
 -12   3   5      135.97       -9.87    434.77 o
 -11   3   5       63.90     -100.86    423.40 o
 -10   3   5      596.05      586.64    472.89 o
  -9   3   5       28.83       44.43    422.98 o
  -8   3   5     1286.41     1133.54    285.12 o
  -7   3   5     1867.52     1492.86    257.48 o
  -6   3   5     3841.90     3709.24    303.72 o
  -5   3   5    13538.22    13435.06    641.41 o
  -4   3   5     7335.75     7543.82    335.18 o
  -3   3   5       33.02       66.17     95.79 o
  -2   3   5        0.75       29.84     94.64 o
  -1   3   5     2080.91     2192.60    150.37 o
   0   3   5       82.26        7.73    106.95 o
   1   3   5     7781.42     7915.66    408.33 o
   2   3   5     5288.95     5223.11    322.87 o
   3   3   5     3472.69     3583.76    202.63 o
   4   3   5      581.64      195.07    328.60 o
   5   3   5     6739.96     6952.75    780.97 o
   6   3   5     5775.88     5078.48    807.44 o
   7   3   5     6013.46     5731.03    898.47 o
   8   3   5     2768.21     2651.06    717.10 o
   9   3   5      355.27      246.85    441.22 o
  10   3   5       40.34     -273.56    370.86 o
  11   3   5      288.49     1740.05    644.19 o
  12   3   5        8.90      242.21    486.27 o
 -12   4   5     1932.14     1687.00    585.89 o
 -11   4   5     3258.61     2831.41    638.70 o
 -10   4   5     2148.89     1884.67    569.35 o
  -9   4   5     3653.14     3846.52    396.20 o
  -8   4   5     5147.12     5287.25    432.31 o
  -7   4   5      837.82     1044.79    252.67 o
  -6   4   5      126.34       56.64    186.27 o
  -5   4   5      115.65      -29.07    167.26 o
  -4   4   5      923.08      835.45    190.57 o
  -3   4   5     1622.75     1761.56    178.09 o
  -2   4   5     5698.93     5443.83    207.58 o
  -1   4   5    10665.50    10234.41    269.53 o
   0   4   5    16988.13    16648.54    720.06 o
   1   4   5    36205.43    36862.95   1960.58 o
   2   4   5    12395.37    12245.52    447.24 o
   3   4   5     2130.74     2220.39    170.56 o
   4   4   5     6869.40     6886.47    558.32 o
   5   4   5     1832.59     1576.75    331.11 o
   6   4   5       37.37       24.15    377.83 o
   7   4   5        0.06      -46.68    420.79 o
   8   4   5      804.22      907.99    561.98 o
   9   4   5      966.33      740.09    549.21 o
  10   4   5      565.30      461.43    497.65 o
  11   4   5     2040.47     2027.30    741.95 o
  12   4   5     2919.45     3233.01    889.88 o
 -12   5   5      324.55     -176.52    428.48 o
 -11   5   5        1.64      454.02    470.88 o
 -10   5   5      733.57      415.75    485.15 o
  -9   5   5       48.78     -230.54    230.54 o
  -8   5   5      664.99      553.54    288.11 o
  -7   5   5        3.52     -210.80    210.80 o
  -6   5   5      382.88      371.36    222.57 o
  -5   5   5      678.70      549.11    197.49 o
  -4   5   5      346.61      239.25    167.89 o
  -3   5   5      349.74      326.88    116.17 o
  -2   5   5      361.34      384.95    114.67 o
  -1   5   5      572.20      433.58    119.36 o
   0   5   5       16.91       69.95    122.41 o
   1   5   5     2097.80     2226.32    212.27 o
   2   5   5     1075.49     1052.50    158.07 o
   3   5   5     4909.63     4851.52    228.14 o
   4   5   5     6597.97     6940.18    378.84 o
   5   5   5        9.95      -54.82    173.09 o
   6   5   5      602.04     1028.98    562.44 o
   7   5   5       61.24       57.36    457.01 o
   8   5   5      259.49       -9.99    484.65 o
   9   5   5      851.90      506.48    559.19 o
  10   5   5     1203.52      580.32    594.49 o
  11   5   5      977.23      963.26    659.28 o
  12   5   5      163.91      615.16    595.42 o
 -12   6   5     1333.81     1030.36    557.35 o
 -11   6   5     1730.28     1288.95    557.10 o
 -10   6   5     2040.09     2521.01    407.08 o
  -9   6   5     4597.02     4543.95    463.11 o
  -8   6   5     1698.43     1708.87    329.67 o
  -7   6   5       40.25      -75.83    222.69 o
  -6   6   5     1154.16     1135.48    260.36 o
  -5   6   5       97.73       70.54    190.65 o
  -4   6   5        0.06      -67.83    158.03 o
  -3   6   5      854.82     1189.31    142.57 o
  -2   6   5     3018.69     2942.16    192.30 o
  -1   6   5    15484.24    15706.63    553.89 o
   0   6   5    11285.12    11026.71    370.78 o
   1   6   5    11041.53    10959.32    392.89 o
   2   6   5    17587.20    17669.85    623.23 o
   3   6   5     5789.83     5846.37    323.80 o
   4   6   5      260.37      154.67    193.84 o
   5   6   5      553.33      443.93    233.97 o
   6   6   5       25.73     -110.13    289.72 o
   7   6   5       25.46     -175.79    465.61 o
   8   6   5       12.65      209.70    481.86 o
   9   6   5        0.80      229.20    529.93 o
  10   6   5      540.15      997.40    677.86 o
  11   6   5     2487.07     2509.40    884.77 o
 -12   7   5       21.86      -76.29    454.99 o
 -11   7   5       63.69      298.26    279.17 o
 -10   7   5       90.58      -67.05    274.82 o
  -9   7   5      134.01      440.54    294.37 o
  -8   7   5      570.75      669.70    289.90 o
  -7   7   5     1738.87     1171.93    295.28 o
  -6   7   5     1262.05     1235.95    274.32 o
  -5   7   5     2284.80     2032.71    285.17 o
  -4   7   5     5539.18     5458.76    400.73 o
  -3   7   5    18802.02    18277.25    530.48 o
  -2   7   5    32431.44    32580.53   1017.00 o
  -1   7   5     8165.11     8177.64    250.52 o
   0   7   5      983.42      927.97    186.81 o
   1   7   5      100.78       64.74    144.31 o
   2   7   5     3278.40     3221.56    246.96 o
   3   7   5     2162.33     2235.38    238.20 o
   4   7   5     7150.39     7271.35    285.36 o
   5   7   5     2162.89     2107.83    327.01 o
   6   7   5       15.09      173.32    326.59 o
   7   7   5     1255.24     1097.04    719.77 o
   8   7   5      777.17      228.28    532.02 o
   9   7   5     2060.50     2053.78    814.64 o
  10   7   5     2977.65     3637.77   1003.67 o
  11   7   5      385.39      570.34    638.84 o
 -11   8   5      408.38      -20.41    471.70 o
 -10   8   5      821.01      574.20    338.81 o
  -9   8   5      661.64      566.69    315.93 o
  -8   8   5      102.80      252.17    261.85 o
  -7   8   5       78.82       78.84    244.70 o
  -6   8   5      333.91      476.19    249.51 o
  -5   8   5       96.95       19.30    208.34 o
  -4   8   5      849.31      661.88    244.72 o
  -3   8   5      340.69      361.53    135.35 o
  -2   8   5      698.62      716.45    149.01 o
  -1   8   5       89.99      105.99    104.62 o
   0   8   5      984.45     1065.99    204.70 o
   1   8   5     1209.15     1207.65    219.58 o
   2   8   5      941.19      804.46    201.34 o
   3   8   5      365.12      361.79    186.55 o
   4   8   5      557.79      601.12    190.05 o
   5   8   5      684.95      615.76    312.10 o
   6   8   5      600.13      693.48    392.92 o
   7   8   5      246.23      224.35    341.74 o
   8   8   5        2.35     -493.59    493.59 o
   9   8   5      122.59     -135.85    508.57 o
  10   8   5      100.63      100.78    576.38 o
  11   8   5      397.61     1008.78    759.83 o
 -11   9   5       18.76     -238.85    295.48 o
 -10   9   5      335.71      279.77    335.23 o
  -9   9   5      469.15      249.58    291.32 o
  -8   9   5      739.71      785.80    302.46 o
  -7   9   5     1161.26     1086.27    283.73 o
  -6   9   5     1565.35     1441.80    304.96 o
  -5   9   5     4098.08     4076.61    384.40 o
  -4   9   5     7683.44     7764.38    523.87 o
  -3   9   5     6443.97     6841.82    529.01 o
  -2   9   5    10677.77    10550.77    397.80 o
  -1   9   5    15608.19    16331.67    453.97 o
   0   9   5     1832.10     2130.15    265.06 o
   1   9   5      657.09      617.07    210.26 o
   2   9   5     3389.46     3117.94    313.31 o
   3   9   5     5991.87     6207.02    388.83 o
   4   9   5     1660.50     1643.20    253.91 o
   5   9   5      311.46      695.62    340.07 o
   6   9   5      788.64      681.98    399.83 o
   7   9   5     1984.00     1345.67    437.39 o
   8   9   5     2477.18     1471.14    462.41 o
   9   9   5     1424.73     2042.63    895.68 o
  10   9   5     1590.98     1677.81    869.67 o
 -10  10   5        0.59     -127.32    308.71 o
  -9  10   5       88.68      238.20    303.55 o
  -8  10   5      461.85      449.19    300.41 o
  -7  10   5      811.49     1093.79    285.07 o
  -6  10   5     1105.55     1292.05    288.24 o
  -5  10   5       88.45      348.62    252.77 o
  -4  10   5      919.11      692.10    255.60 o
  -3  10   5      129.89      264.60    250.67 o
  -2  10   5     2822.75     3067.20    286.38 o
  -1  10   5     2739.76     2596.94    233.72 o
   0  10   5     1291.61     1370.89    259.81 o
   1  10   5     1956.81     1874.05    279.45 o
   2  10   5      212.12      253.84    207.42 o
   3  10   5     1201.78     1188.93    256.79 o
   4  10   5     1699.36     1663.08    275.21 o
   5  10   5        0.66      -17.09    190.68 o
   6  10   5      366.83      344.09    308.95 o
   7  10   5      180.71      573.83    402.18 o
   8  10   5      600.98      162.67    639.56 o
   9  10   5      963.97     1415.86    849.47 o
  10  10   5      953.63      325.34    653.01 o
 -10  11   5       54.87      197.60    354.50 o
  -9  11   5       75.00      346.22    298.05 o
  -8  11   5      111.97      226.00    292.86 o
  -7  11   5       95.60      -21.46    244.43 o
  -6  11   5      233.26      156.95    249.68 o
  -5  11   5      597.75      545.14    278.35 o
  -4  11   5     2309.28     2467.29    362.81 o
  -3  11   5     3975.40     4469.40    519.34 o
  -2  11   5     1588.63     1605.70    238.32 o
  -1  11   5     1261.61     1251.47    306.79 o
   0  11   5      156.96      195.24    234.68 o
   1  11   5     1062.58      922.70    274.95 o
   2  11   5      369.60      178.39    219.63 o
   3  11   5      434.65      451.68    228.44 o
   4  11   5     2153.22     2153.21    305.10 o
   5  11   5      695.26     1044.77    245.05 o
   6  11   5       46.05       11.59    308.17 o
   7  11   5      218.85      146.53    390.69 o
   8  11   5      318.20      520.68    466.78 o
   9  11   5      285.62      -41.30    474.20 o
  -9  12   5      705.12      632.48    366.06 o
  -8  12   5     1744.61     1475.71    432.76 o
  -7  12   5     1910.02     2020.53    383.16 o
  -6  12   5      610.84     1014.21    314.88 o
  -5  12   5       34.02       93.53    247.54 o
  -4  12   5      371.63      489.99    320.42 o
  -3  12   5      690.82      858.26    293.23 o
  -2  12   5      854.23      737.05    261.21 o
  -1  12   5     5965.60     5653.03    484.39 o
   0  12   5     4750.66     4671.75    473.90 o
   1  12   5      219.88      418.48    246.05 o
   2  12   5     1553.08     1701.49    317.82 o
   3  12   5     3290.69     3430.60    358.72 o
   4  12   5     1138.40     1401.67    275.25 o
   5  12   5      684.18      583.98    251.60 o
   6  12   5      389.51      608.15    354.54 o
   7  12   5        0.16      -67.49    335.49 o
   8  12   5      947.99      945.78    592.05 o
  -8  13   5        2.89     -236.10    318.39 o
  -7  13   5      266.88      450.71    303.92 o
  -6  13   5       77.05      118.86    259.72 o
  -5  13   5       64.66      303.10    270.10 o
  -4  13   5       99.95      221.01    273.56 o
  -3  13   5      373.79      441.59    262.57 o
  -2  13   5      437.25      571.14    229.13 o
  -1  13   5        3.18       93.90    216.45 o
   0  13   5      249.70      303.04    261.39 o
   1  13   5        1.37        2.89    229.54 o
   2  13   5       21.32      159.51    234.40 o
   3  13   5       11.68     -169.54    213.68 o
   4  13   5       57.65       14.25    215.00 o
   5  13   5        5.58     -109.53    217.79 o
   6  13   5      114.12      184.19    238.47 o
   7  13   5      829.59      757.29    419.05 o
  -7  14   5     1600.26     1537.41    455.17 o
  -6  14   5     1470.62     1655.50    403.36 o
  -5  14   5      623.04      799.96    342.97 o
  -4  14   5       55.47      385.68    265.82 o
  -3  14   5     1202.01     1492.67    325.46 o
  -2  14   5     1367.71     1905.54    482.69 o
  -1  14   5     1530.01     1478.51    355.30 o
   0  14   5      697.09      349.34    273.88 o
   1  14   5      314.87      197.33    259.93 o
   2  14   5     1604.79     1846.76    352.36 o
   3  14   5     2653.40     2554.72    378.89 o
   4  14   5     1700.31     1571.56    340.56 o
   5  14   5      370.37      619.77    318.06 o
   6  14   5        0.13      232.46    271.60 o
  -6  15   5     1040.27     1087.84    373.47 o
  -5  15   5      768.77     1277.97    433.72 o
  -4  15   5      473.16      299.16    326.65 o
  -3  15   5      497.97      492.25    266.20 o
  -2  15   5      762.03      910.18    406.79 o
  -1  15   5      609.33      812.83    409.45 o
   0  15   5       33.53      347.95    272.50 o
   1  15   5      117.60      203.05    280.59 o
   2  15   5       44.40      332.86    283.98 o
   3  15   5      698.07      730.86    322.99 o
   4  15   5      507.32      597.07    303.48 o
   5  15   5      632.68      961.04    351.99 o
  -4  16   5       24.39      271.70    312.46 o
  -3  16   5      139.33      -89.66    422.65 o
  -2  16   5      346.42      781.80    396.04 o
  -1  16   5      129.14      485.90    370.54 o
   0  16   5        3.35       94.50    257.29 o
   1  16   5        0.53      254.98    313.74 o
   2  16   5       89.78      134.84    308.78 o
   3  16   5      596.33      750.95    321.27 o
 -13   0   6       12.34     -337.19    599.37 o
 -12   0   6      895.86      906.37    812.78 o
 -11   0   6     6138.63     7701.67   1334.82 o
 -10   0   6     5497.93     5437.73   1137.66 o
  -9   0   6     4743.67     6182.47   1167.62 o
  -8   0   6     3623.35     3565.08    941.66 o
  -7   0   6      355.44      428.05    167.91 o
  -6   0   6       89.19      377.84    174.07 o
  -5   0   6       25.25      -28.98    187.13 o
  -4   0   6     2199.80     2563.05    289.83 o
  -3   0   6      312.66      410.58    195.65 o
  -2   0   6      621.41      589.84    198.79 o
  -1   0   6    17007.30    15989.87   1027.71 o
   0   0   6    13313.76    11457.10   1075.08 o
   1   0   6     9263.91     9233.24   1153.89 o
   2   0   6    35968.06    35901.64   1219.17 o
   3   0   6    29261.84    29717.55   1114.67 o
   4   0   6     6046.79     6500.61    611.91 o
   5   0   6     1159.23      932.49    246.95 o
   6   0   6      289.28       29.03    281.45 o
   7   0   6      544.72      919.14    407.32 o
   8   0   6     1911.98     2185.91    541.31 o
   9   0   6      867.65     1158.79    438.90 o
  10   0   6     1412.53     1512.00    491.85 o
  11   0   6     1445.07     1479.49    493.01 o
  12   0   6     1040.84     1998.04    529.47 o
 -13   1   6        8.28     -410.22    410.22 o
 -12   1   6        4.19      229.44    528.77 o
 -11   1   6      102.67       95.47    467.72 o
 -10   1   6      132.95      279.39    458.69 o
  -9   1   6      107.16      221.04    484.52 o
  -8   1   6      143.31      181.17    207.74 o
  -7   1   6      249.37      290.74    228.47 o
  -6   1   6     1452.98     1454.55    160.03 o
  -5   1   6     3624.92     3406.88    205.36 o
  -4   1   6      748.94      771.03    136.14 o
  -3   1   6     7540.78     7149.50    283.98 o
  -2   1   6     3071.17     3191.71    174.40 o
  -1   1   6      378.16      460.66    126.46 o
   0   1   6     2064.44     1869.62    199.16 o
   1   1   6     1635.44     1674.99    243.79 o
   2   1   6     1227.52     1143.50    255.08 o
   3   1   6       69.83      143.59    180.36 o
   4   1   6      845.33      891.67    183.22 o
   5   1   6      418.16      413.14    163.52 o
   6   1   6     1405.01     1505.23    236.11 o
   7   1   6     1526.24     1740.42    324.51 o
   8   1   6      235.14      454.86    270.54 o
   9   1   6      159.74      103.48    231.62 o
  10   1   6        3.75       85.35    218.08 o
  11   1   6       43.11      313.87    311.99 o
  12   1   6       54.62      589.61    429.38 o
 -13   2   6       10.99     -252.66    443.14 o
 -12   2   6      774.71      584.27    522.65 o
 -11   2   6     2278.63     2628.61    652.68 o
 -10   2   6     2939.92     3540.28    720.94 o
  -9   2   6     7782.94     9042.38    953.24 o
  -8   2   6     3997.33     4538.28    418.03 o
  -7   2   6       52.97       18.15    193.29 o
  -6   2   6      781.55      911.40    150.49 o
  -5   2   6     2763.12     2862.67    178.32 o
  -4   2   6     1535.17     1914.79    172.12 o
  -3   2   6      910.74      787.03    151.46 o
  -2   2   6      360.79      471.82    111.46 o
  -1   2   6     3606.85     3426.92    186.25 o
   0   2   6     7153.53     7521.07    381.57 o
   1   2   6    13581.29    12796.11    913.94 o
   2   2   6    33306.24    28170.32   2472.80 o
   3   2   6    12854.36    13310.63    987.23 o
   4   2   6     2695.81     2811.54    234.10 o
   5   2   6     4887.22     4828.69    337.64 o
   6   2   6      409.37      177.40    157.92 o
   7   2   6      978.42     1011.55    204.20 o
   8   2   6      297.12      167.90    418.70 o
   9   2   6      146.90      207.84    403.14 o
  10   2   6      501.23      758.21    493.94 o
  11   2   6      615.16      838.79    492.31 o
  12   2   6      625.08      999.72    564.07 o
 -13   3   6      630.14      590.65    543.34 o
 -12   3   6      541.95      695.56    536.71 o
 -11   3   6        0.47      133.71    475.72 o
 -10   3   6      460.72      462.19    489.93 o
  -9   3   6      363.53      395.45    266.47 o
  -8   3   6      179.92      147.02    254.96 o
  -7   3   6     5482.26     5890.42    381.08 o
  -6   3   6     9333.64     8928.72    321.61 o
  -5   3   6    14057.55    14445.38    590.18 o
  -4   3   6     3295.49     3182.31    245.46 o
  -3   3   6     1582.17     1543.53    145.99 o
  -2   3   6    11159.45    10613.90    262.93 o
  -1   3   6     3366.87     3437.02    181.21 o
   0   3   6     3137.44     3679.08    241.09 o
   1   3   6     8621.81     9367.05    618.65 o
   2   3   6     2640.97     2815.50    354.12 o
   3   3   6      197.76      313.79    137.64 o
   4   3   6     8481.80     8886.29    388.71 o
   5   3   6     7155.33     7565.35    829.96 o
   6   3   6    12951.56    13718.33   1094.23 o
   7   3   6     9431.56    10862.69   1032.46 o
   8   3   6     2251.23     3628.25    778.41 o
   9   3   6     2386.33     2377.50    684.36 o
  10   3   6      883.86      583.34    520.88 o
  11   3   6       24.05       70.13    396.40 o
  12   3   6       18.91      337.42    471.64 o
 -12   4   6       29.66     -157.01    477.69 o
 -11   4   6      963.48      223.68    496.86 o
 -10   4   6     1300.97     1916.90    606.89 o
  -9   4   6      261.04      258.65    287.24 o
  -8   4   6     1532.50     1757.73    340.24 o
  -7   4   6       42.11      -79.05    219.75 o
  -6   4   6     6369.79     6273.23    379.15 o
  -5   4   6      563.19      638.01    219.39 o
  -4   4   6      619.95      756.60    124.54 o
  -3   4   6      619.81      672.36    134.14 o
  -2   4   6     3467.26     3751.07    203.30 o
  -1   4   6      832.43     1027.02    148.08 o
   0   4   6     1017.78     1062.18    177.76 o
   1   4   6      577.35      503.21    152.20 o
   2   4   6     2633.10     2701.73    206.80 o
   3   4   6     6814.30     7102.06    388.43 o
   4   4   6      122.88       67.38    102.74 o
   5   4   6      539.16      321.16    410.57 o
   6   4   6     1442.22     1936.51    623.05 o
   7   4   6      256.55      214.57    483.95 o
   8   4   6     1123.39     1456.04    625.38 o
   9   4   6       53.70      -31.35    395.94 o
  10   4   6       63.01     -224.09    424.27 o
  11   4   6      114.88      344.85    509.96 o
  12   4   6        6.41      590.08    550.37 o
 -12   5   6      154.28      292.26    517.81 o
 -11   5   6      114.78     -190.12    461.94 o
 -10   5   6      349.74       80.75    276.21 o
  -9   5   6      129.59       82.77    271.23 o
  -8   5   6      511.40      474.42    280.06 o
  -7   5   6     2994.55     2849.01    334.88 o
  -6   5   6    11037.77    10486.75    463.58 o
  -5   5   6     9711.20     9644.14    419.68 o
  -4   5   6    11563.66    11174.66    292.58 o
  -3   5   6     7485.20     7369.45    258.82 o
  -2   5   6     8246.76     7951.22    264.42 o
  -1   5   6     5312.01     5532.94    248.05 o
   0   5   6     1757.48     1859.66    213.62 o
   1   5   6      946.49      896.24    182.91 o
   2   5   6      695.99     1041.84    170.86 o
   3   5   6     2947.33     2699.21    203.70 o
   4   5   6      966.65      998.49    150.00 o
   5   5   6     9802.50     8438.67    930.57 o
   6   5   6    11838.77    13062.07   1236.82 o
   7   5   6     3420.90     3411.35    860.85 o
   8   5   6     4497.60     5362.72   1041.52 o
   9   5   6     2911.95     2715.38    839.49 o
  10   5   6      925.62      729.88    616.09 o
  11   5   6      153.72      258.00    513.91 o
 -12   6   6       59.98     -157.86    476.78 o
 -11   6   6        0.80     -411.01    411.01 o
 -10   6   6        0.72      -16.24    283.00 o
  -9   6   6     1564.28     1432.13    379.15 o
  -8   6   6     1727.17     2239.04    370.68 o
  -7   6   6     1185.43     1315.21    295.72 o
  -6   6   6     6803.92     7194.52    441.84 o
  -5   6   6      698.88      637.09    231.08 o
  -4   6   6      622.48      556.55    118.89 o
  -3   6   6      131.00       50.88    120.45 o
  -2   6   6     9589.07     9147.46    365.00 o
  -1   6   6     8874.36     8598.18    371.88 o
   0   6   6     1007.44      902.64    186.87 o
   1   6   6      343.73      306.94    161.61 o
   2   6   6     1050.65      931.82    174.96 o
   3   6   6     3334.76     3423.20    235.15 o
   4   6   6      612.92      656.28    127.28 o
   5   6   6     1789.96     1878.48    390.91 o
   6   6   6     2529.74     2090.64    409.63 o
   7   6   6       94.52     -140.49    474.90 o
   8   6   6        2.10      250.34    502.07 o
   9   6   6      502.64      509.26    548.51 o
  10   6   6      699.48      515.77    595.42 o
  11   6   6      263.17      297.25    562.44 o
 -12   7   6       22.27     -396.04    396.04 o
 -11   7   6        6.22     -199.31    326.68 o
 -10   7   6        4.90     -178.37    289.70 o
  -9   7   6       18.21     -231.85    258.93 o
  -8   7   6       14.44      -98.10    239.03 o
  -7   7   6      291.54      321.21    268.86 o
  -6   7   6     1799.62     2005.62    321.11 o
  -5   7   6     3217.05     2937.50    333.18 o
  -4   7   6     3575.25     3250.33    347.15 o
  -3   7   6     2443.28     2505.35    183.10 o
  -2   7   6     2231.06     2574.40    200.44 o
  -1   7   6      865.42      942.41    134.47 o
   0   7   6       43.05       92.04    156.78 o
   1   7   6       61.75      119.00    158.32 o
   2   7   6       27.09      -52.88    149.34 o
   3   7   6      751.72      823.48    177.90 o
   4   7   6      834.34      853.60    169.23 o
   5   7   6       72.51      224.42    282.93 o
   6   7   6      624.10      206.88    365.97 o
   7   7   6     3606.47     3320.35    767.75 o
   8   7   6     3818.85     3677.48    961.87 o
   9   7   6      578.52      846.68    639.54 o
  10   7   6      197.03      126.79    542.24 o
  11   7   6       16.76      230.60    586.13 o
 -11   8   6      362.52      383.27    338.22 o
 -10   8   6      729.09      621.36    355.52 o
  -9   8   6     1722.73     1384.93    340.98 o
  -8   8   6     3110.60     3506.82    487.04 o
  -7   8   6     5435.57     5739.58    455.19 o
  -6   8   6     4691.71     5065.36    425.73 o
  -5   8   6     2087.93     2188.22    309.79 o
  -4   8   6       90.52      264.27    230.30 o
  -3   8   6      487.42      271.38    161.83 o
  -2   8   6     4010.70     3853.24    238.87 o
  -1   8   6    12012.79    12090.17    350.44 o
   0   8   6     8323.00     8078.81    395.96 o
   1   8   6     4796.81     5063.45    354.54 o
   2   8   6     3916.49     3671.55    317.09 o
   3   8   6      342.44      360.08    190.87 o
   4   8   6     2548.32     2355.46    264.20 o
   5   8   6     5829.92     5456.00    520.38 o
   6   8   6        1.18     -148.47    344.28 o
   7   8   6       47.99     -106.83    853.53 o
   8   8   6      376.35      429.61    573.13 o
   9   8   6     1058.33     1230.78    739.17 o
  10   8   6     1138.00     1407.50    796.76 o
 -11   9   6        7.57      285.69    354.00 o
 -10   9   6        0.01      422.25    364.95 o
  -9   9   6      175.29      -79.11    279.16 o
  -8   9   6      648.72      465.78    293.88 o
  -7   9   6     1259.68     1082.07    294.23 o
  -6   9   6      896.74      843.52    276.10 o
  -5   9   6       37.30      -25.56    229.10 o
  -4   9   6        4.58       39.15    233.75 o
  -3   9   6      763.52      749.75    201.70 o
  -2   9   6     1658.58     1754.97    252.12 o
  -1   9   6     3783.98     3716.88    323.66 o
   0   9   6     1245.23     1190.33    247.97 o
   1   9   6      107.58      -41.15    187.82 o
   2   9   6      186.36       20.79    192.88 o
   3   9   6      126.86       32.47    194.17 o
   4   9   6       36.73       75.37    187.12 o
   5   9   6      132.96       35.55    299.46 o
   6   9   6       10.52      395.86    337.78 o
   7   9   6      539.67       -7.12    351.27 o
   8   9   6      217.43    -1075.37   1241.70 o
   9   9   6       99.28      221.08    599.60 o
  10   9   6      135.81      287.96    683.90 o
 -10  10   6       23.40      218.25    362.45 o
  -9  10   6      204.46      307.08    299.04 o
  -8  10   6     1734.82     1827.66    369.88 o
  -7  10   6     2139.37     2461.52    386.96 o
  -6  10   6      931.80      930.18    282.91 o
  -5  10   6      161.96      271.21    245.56 o
  -4  10   6      317.60      428.18    294.26 o
  -3  10   6      781.15      763.16    295.36 o
  -2  10   6     1135.14     1094.59    234.13 o
  -1  10   6     7717.04     8366.08    490.65 o
   0  10   6    10238.17    10836.82    487.52 o
   1  10   6     3356.69     3428.73    347.97 o
   2  10   6      397.81      655.09    234.70 o
   3  10   6      386.12      251.04    218.72 o
   4  10   6     2203.59     2265.39    293.33 o
   5  10   6     1104.26     1334.29    243.83 o
   6  10   6      473.58      -89.92    373.12 o
   7  10   6      371.79       54.01    455.75 o
   8  10   6        6.81     -271.78    374.32 o
   9  10   6      207.81     -106.59    564.77 o
 -10  11   6       87.06       51.82    369.68 o
  -9  11   6      367.36      540.76    330.53 o
  -8  11   6     1427.93     1361.49    359.16 o
  -7  11   6     1608.33     1604.73    358.50 o
  -6  11   6      814.95      970.51    309.49 o
  -5  11   6      541.52      671.34    283.00 o
  -4  11   6     1497.07     1637.30    319.37 o
  -3  11   6      824.42      878.02    304.28 o
  -2  11   6      785.92      720.52    215.59 o
  -1  11   6     2715.08     2300.89    369.55 o
   0  11   6      903.41     1105.98    288.08 o
   1  11   6        3.69       36.15    214.68 o
   2  11   6      793.10      760.96    252.80 o
   3  11   6     2987.77     3366.01    361.13 o
   4  11   6      974.28      837.72    234.49 o
   5  11   6      371.02      577.83    227.28 o
   6  11   6     1956.47     1793.26    431.46 o
   7  11   6     1551.00     1088.61    490.73 o
   8  11   6      860.58      790.41    492.74 o
   9  11   6      974.51     1659.00    855.28 o
  -9  12   6       31.86      189.96    383.12 o
  -8  12   6        2.53      535.94    327.82 o
  -7  12   6       61.89       89.51    275.67 o
  -6  12   6      320.49      134.36    264.07 o
  -5  12   6      532.35      614.17    288.07 o
  -4  12   6       80.79      224.20    267.25 o
  -3  12   6      472.84      584.50    270.29 o
  -2  12   6     2518.77     2380.98    314.92 o
  -1  12   6     1362.50     1338.33    322.00 o
   0  12   6      257.09      497.54    273.79 o
   1  12   6     1126.53     1056.46    278.93 o
   2  12   6      554.41      757.47    268.32 o
   3  12   6       20.97       62.13    198.06 o
   4  12   6        1.04       46.84    201.65 o
   5  12   6       95.02      122.99    222.12 o
   6  12   6        1.19       -6.51    350.05 o
   7  12   6       61.76     -406.61    406.61 o
   8  12   6      136.73      286.59    486.94 o
  -8  13   6      943.62      930.10    419.64 o
  -7  13   6      861.14     1097.39    336.04 o
  -6  13   6      385.94      575.05    306.33 o
  -5  13   6     1626.56     1726.74    396.52 o
  -4  13   6     1855.94     1971.29    383.13 o
  -3  13   6     1413.85     1371.46    318.86 o
  -2  13   6     2293.34     2839.57    516.60 o
  -1  13   6     1593.28     1774.84    333.57 o
   0  13   6     1108.32     1020.70    314.73 o
   1  13   6      131.63      225.27    239.04 o
   2  13   6     1021.02     1003.87    296.66 o
   3  13   6     2061.25     2060.14    347.11 o
   4  13   6     2197.67     2475.05    366.41 o
   5  13   6     1766.51     1838.08    323.27 o
   6  13   6     1003.41      938.41    439.25 o
   7  13   6     1043.30      978.46    446.86 o
  -7  14   6      421.71      411.15    348.74 o
  -6  14   6       23.39      199.02    307.27 o
  -5  14   6       45.38      392.97    369.04 o
  -4  14   6       12.90      200.47    281.32 o
  -3  14   6       93.80       38.14    243.44 o
  -2  14   6       54.27      232.40    334.49 o
  -1  14   6       29.38      171.12    233.82 o
   0  14   6      256.10      236.61    271.72 o
   1  14   6      148.67      200.65    271.26 o
   2  14   6      144.35      153.33    253.45 o
   3  14   6      869.04      949.13    299.09 o
   4  14   6     1046.84      978.36    359.18 o
   5  14   6      306.88      384.80    288.17 o
   6  14   6        3.32      468.49    410.59 o
  -5  15   6      517.93      591.93    377.94 o
  -4  15   6      415.39      848.88    360.17 o
  -3  15   6      359.05     1020.29    437.46 o
  -2  15   6     1342.61     1475.78    452.97 o
  -1  15   6     1037.58     1226.40    304.41 o
   0  15   6      455.98     1039.06    327.35 o
   1  15   6      134.61      247.79    268.73 o
   2  15   6      291.66      569.88    305.27 o
   3  15   6      618.71      635.53    306.97 o
   4  15   6      277.00      840.45    361.54 o
   5  15   6      564.29      525.55    327.95 o
  -3  16   6       53.02      486.59    489.11 o
  -2  16   6      203.36      706.56    408.82 o
  -1  16   6      597.13     1049.19    448.34 o
   0  16   6      405.93      394.31    300.57 o
   1  16   6      457.33      633.55    353.84 o
   2  16   6      996.01     1328.00    409.68 o
   3  16   6     2345.25     2906.51    465.93 o
 -13   1   7      899.68     1027.76    600.79 o
 -12   1   7      549.82      569.73    543.22 o
 -11   1   7      826.35      728.71    531.83 o
 -10   1   7      615.33      346.86    505.38 o
  -9   1   7      432.81      762.74    534.64 o
  -8   1   7      143.14       65.89    258.26 o
  -7   1   7      436.40      282.89    179.04 o
  -6   1   7     3623.30     3796.98    223.10 o
  -5   1   7     9447.87     9621.00    290.39 o
  -4   1   7     6567.40     6332.22    299.88 o
  -3   1   7     6171.78     5491.68    264.14 o
  -2   1   7     7705.89     7292.67    239.99 o
  -1   1   7     6975.38     6365.63    250.54 o
   0   1   7     6570.55     6320.49    306.02 o
   1   1   7      189.51      236.19    204.85 o
   2   1   7        2.57       62.42    221.16 o
   3   1   7       78.11      -81.46    214.86 o
   4   1   7     5407.47     5564.37    378.53 o
   5   1   7     8668.88     9101.19    413.24 o
   6   1   7    13657.96    13757.24    636.94 o
   7   1   7    10077.01    11184.01    790.49 o
   8   1   7     1024.00     1033.99    315.76 o
   9   1   7      361.30      783.09    282.01 o
  10   1   7      102.39      -93.55    222.01 o
  11   1   7       93.14      312.58    239.69 o
  12   1   7      103.91      355.30    411.03 o
 -13   2   7      218.38     -301.97    480.72 o
 -12   2   7      747.18      581.49    552.25 o
 -11   2   7     2090.49     2283.70    677.76 o
 -10   2   7      877.48     1262.06    578.79 o
  -9   2   7     1886.17     1961.39    314.11 o
  -8   2   7     1776.24     1757.58    360.63 o
  -7   2   7      169.99      133.56    214.72 o
  -6   2   7      804.68      803.82    146.78 o
  -5   2   7     2624.64     2905.32    211.99 o
  -4   2   7      796.19      817.36    176.93 o
  -3   2   7     3095.15     2924.98    227.20 o
  -2   2   7     5880.49     5870.11    266.45 o
  -1   2   7      644.61      551.73    128.22 o
   0   2   7    10524.51    10796.24    585.58 o
   1   2   7     7188.43     7295.24    461.61 o
   2   2   7     2628.84     2316.04    228.78 o
   3   2   7     4909.61     4334.51    321.26 o
   4   2   7     2036.72     2087.27    261.46 o
   5   2   7      277.52      311.07    168.79 o
   6   2   7      121.75      142.54    175.04 o
   7   2   7      681.19      561.11    258.13 o
   8   2   7      279.89      597.74    469.79 o
   9   2   7     1080.85      885.93    497.89 o
  10   2   7     1228.39     2072.82    646.74 o
  11   2   7      262.45      398.03    456.55 o
  12   2   7     1021.92     1118.85    554.32 o
 -12   3   7      189.25      -70.69    495.83 o
 -11   3   7      339.37       22.63    503.18 o
 -10   3   7      582.35      684.00    513.64 o
  -9   3   7      575.76      462.32    280.81 o
  -8   3   7     1010.45      991.70    344.45 o
  -7   3   7        7.22      137.56    228.09 o
  -6   3   7     1195.26     1237.07    175.61 o
  -5   3   7      166.52      255.87    128.71 o
  -4   3   7        9.29     -126.03    143.67 o
  -3   3   7     2938.90     2931.17    240.56 o
  -2   3   7      572.36      521.59    132.41 o
  -1   3   7        5.98       18.19    120.53 o
   0   3   7      979.05      973.34    196.28 o
   1   3   7     1924.60     1921.86    256.85 o
   2   3   7      756.43      589.66    202.68 o
   3   3   7      281.27      314.17    136.77 o
   4   3   7      948.88     1014.84    226.72 o
   5   3   7     3858.66     3761.43    327.32 o
   6   3   7     4912.64     4870.18    845.06 o
   7   3   7      982.37      665.55    519.95 o
   8   3   7      254.89      293.99    458.18 o
   9   3   7      181.66      614.69    470.72 o
  10   3   7       52.10      327.20    464.45 o
  11   3   7        0.34     -209.93    389.67 o
 -12   4   7      602.98      302.53    542.24 o
 -11   4   7     2584.56     2320.75    680.40 o
 -10   4   7     3834.20     4472.65    487.37 o
  -9   4   7     4725.45     4955.84    525.40 o
  -8   4   7     6177.38     6273.49    570.16 o
  -7   4   7      307.13      219.75    246.52 o
  -6   4   7      228.31      224.03    221.87 o
  -5   4   7      101.85       -7.28    117.58 o
  -4   4   7      301.59      207.32    128.72 o
  -3   4   7     2012.45     2372.16    189.49 o
  -2   4   7     1238.44     1067.01    157.24 o
  -1   4   7    11827.29    11837.54    459.93 o
   0   4   7    10518.56    10270.17    681.68 o
   1   4   7    21145.57    20080.73   1183.82 o
   2   4   7    12423.62    11926.07    555.94 o
   3   4   7     6519.44     6808.44    518.62 o
   4   4   7     8006.01     7906.51    581.18 o
   5   4   7     2259.80     2202.87    646.04 o
   6   4   7      218.37     -111.00    397.10 o
   7   4   7      638.56      533.88    517.16 o
   8   4   7      261.45      302.82    496.96 o
   9   4   7       99.26      287.03    498.81 o
  10   4   7     2648.42     2220.98    736.38 o
  11   4   7     1325.57     2046.35    744.27 o
 -12   5   7      161.61      272.56    540.14 o
 -11   5   7      404.45       70.85    511.09 o
 -10   5   7       33.83      113.01    283.93 o
  -9   5   7       57.83      -89.69    260.27 o
  -8   5   7       22.38      -44.69    259.47 o
  -7   5   7       21.65      152.61    240.74 o
  -6   5   7      207.35      160.02    230.65 o
  -5   5   7      202.04      314.30    127.67 o
  -4   5   7      101.91      268.71    119.12 o
  -3   5   7     2628.03     2835.69    208.43 o
  -2   5   7     1054.27      926.99    157.82 o
  -1   5   7       43.33      132.40    114.16 o
   0   5   7       76.44      149.22    160.04 o
   1   5   7     1219.50     1180.72    207.15 o
   2   5   7       11.83      -41.02    136.28 o
   3   5   7       58.47       29.32    138.31 o
   4   5   7      139.58       77.35    126.60 o
   5   5   7       24.21     -197.42    249.09 o
   6   5   7      729.72     1118.15    595.19 o
   7   5   7      243.90      -98.23    480.93 o
   8   5   7        0.54       35.07    446.56 o
   9   5   7     1809.91     1750.50    716.18 o
  10   5   7      832.11      822.53    582.41 o
  11   5   7      377.17      254.05    521.34 o
 -12   6   7      438.73      407.89    552.72 o
 -11   6   7     1476.85     1475.40    365.99 o
 -10   6   7     4344.32     4133.33    526.98 o
  -9   6   7     3020.31     3041.96    487.63 o
  -8   6   7     1288.56     1115.45    328.25 o
  -7   6   7     1605.89     1599.46    314.86 o
  -6   6   7     1317.02     1270.95    290.44 o
  -5   6   7      668.20      733.66    202.87 o
  -4   6   7       51.78       67.22    119.38 o
  -3   6   7      228.66      372.71    142.54 o
  -2   6   7      306.81      353.30    137.74 o
  -1   6   7     1417.11     1510.48    152.65 o
   0   6   7     5180.80     5161.02    331.49 o
   1   6   7    11774.42    12020.66    615.26 o
   2   6   7     9085.83     9157.67    518.60 o
   3   6   7     1762.47     1871.99    213.84 o
   4   6   7      487.50      270.20    142.00 o
   5   6   7      460.78      408.33    425.99 o
   6   6   7      153.09      407.78    557.80 o
   7   6   7      644.84      240.82    525.29 o
   8   6   7       25.26     -325.58    392.92 o
   9   6   7       16.41      127.95    508.10 o
  10   6   7      625.06      747.99    622.59 o
  11   6   7     1252.27      706.42    634.90 o
 -11   7   7      520.17      613.08    354.57 o
 -10   7   7      108.54      137.68    316.46 o
  -9   7   7      202.46       47.64    312.34 o
  -8   7   7      392.06      343.37    275.69 o
  -7   7   7     1087.02     1440.43    306.17 o
  -6   7   7     1193.34     1555.64    317.60 o
  -5   7   7     4941.64     5503.70    367.12 o
  -4   7   7     4235.98     3928.59    266.67 o
  -3   7   7     6277.61     6490.08    292.52 o
  -2   7   7    10287.48    10461.28    355.74 o
  -1   7   7     5289.66     5377.53    222.37 o
   0   7   7     2120.71     2032.25    257.61 o
   1   7   7        0.30      -71.49    162.96 o
   2   7   7      661.46      586.81    205.37 o
   3   7   7     1221.01     1057.89    220.41 o
   4   7   7     1284.22     1212.14    189.38 o
   5   7   7      327.54      791.84    386.65 o
   6   7   7      967.00     1234.03    573.41 o
   7   7   7     1148.09     1715.66    740.79 o
   8   7   7      943.56     1261.90    711.07 o
  10   7   7     1823.35     1845.01    826.95 o
 -11   8   7      172.23     -130.28    347.62 o
 -10   8   7      519.91      278.89    344.16 o
  -9   8   7      176.54      118.63    325.06 o
  -8   8   7        7.78      399.12    287.71 o
  -7   8   7        4.11      -36.52    231.26 o
  -6   8   7        0.04       22.31    246.23 o
  -5   8   7       26.58       46.31    245.26 o
  -4   8   7      170.23      221.18    150.30 o
  -3   8   7       42.15       29.39    165.03 o
  -2   8   7     1578.15     1572.04    202.77 o
  -1   8   7      296.43      585.39    212.84 o
   0   8   7      415.88      188.35    199.11 o
   1   8   7     1171.25      964.58    229.81 o
   2   8   7     1712.06     1667.12    266.04 o
   3   8   7       58.49       -1.84    184.35 o
   4   8   7      297.02      303.28    203.47 o
   5   8   7      181.86      228.04    373.68 o
   6   8   7        0.01     -167.77    358.70 o
   7   8   7       99.98     -430.68    520.57 o
   8   8   7       40.77      590.54    593.33 o
   9   8   7       78.28     -338.81    493.71 o
  10   8   7       12.92      619.11    645.81 o
 -11   9   7      420.89      316.16    396.69 o
 -10   9   7      181.68      354.41    363.48 o
  -9   9   7       30.47     -124.59    315.96 o
  -8   9   7        1.78      -19.80    251.82 o
  -7   9   7     1658.31     2277.47    353.00 o
  -6   9   7     3418.74     3728.68    392.66 o
  -5   9   7     3411.46     3846.00    389.64 o
  -4   9   7     5762.83     5673.64    446.59 o
  -3   9   7     3895.31     3809.57    303.58 o
  -2   9   7     5631.67     5650.59    346.79 o
  -1   9   7     2466.66     2386.24    298.88 o
   0   9   7      214.04      257.18    218.38 o
   1   9   7       72.41      -65.01    190.45 o
   2   9   7       58.68       87.44    211.61 o
   3   9   7     1358.97     1043.81    255.34 o
   4   9   7      367.61      324.09    207.86 o
   5   9   7     2052.84     2071.81    417.09 o
   6   9   7     2626.40     2124.21    488.81 o
   7   9   7     1277.75      846.11    704.33 o
   8   9   7     2628.84     3803.34   1073.10 o
   9   9   7     3543.61     4113.13   1143.93 o
  10   9   7     1513.50     1259.58    819.98 o
 -10  10   7       11.35      -49.23    317.93 o
  -9  10   7      197.06     -122.13    307.24 o
  -8  10   7     1194.68     1177.00    350.70 o
  -7  10   7      472.61      805.66    294.76 o
  -6  10   7     1024.63     1332.71    319.22 o
  -5  10   7       83.82      105.36    251.07 o
  -4  10   7      188.90      147.91    256.21 o
  -3  10   7       61.26      164.49    198.20 o
  -2  10   7     2378.03     2294.82    281.53 o
  -1  10   7     4085.79     4125.67    407.09 o
   0  10   7      183.98       83.51    223.94 o
   1  10   7      195.43      337.13    234.97 o
   2  10   7      419.80      227.78    226.78 o
   3  10   7     1800.37     2273.88    317.34 o
   4  10   7     1104.71     1168.12    266.98 o
   5  10   7      611.21      664.11    209.78 o
   6  10   7      393.87      518.63    418.55 o
   7  10   7      247.37     -263.15    391.89 o
   8  10   7      207.68      241.05    569.18 o
   9  10   7      263.38      -37.62    586.83 o
  -9  11   7       84.52     -264.10    310.87 o
  -8  11   7        2.80      260.93    331.26 o
  -7  11   7      202.25      463.48    303.68 o
  -6  11   7      584.62     1083.45    324.46 o
  -5  11   7     2497.26     2366.24    374.29 o
  -4  11   7     3944.80     4565.05    479.72 o
  -3  11   7     1200.87     1338.02    316.75 o
  -2  11   7      774.62      695.24    209.01 o
  -1  11   7      172.92      106.79    271.24 o
   0  11   7      355.90      433.49    264.02 o
   1  11   7        5.01      174.11    229.50 o
   2  11   7       19.40       53.54    214.56 o
   3  11   7      707.60      794.26    247.63 o
   4  11   7       48.76      -33.77    209.94 o
   5  11   7       35.03       59.46    196.10 o
   6  11   7      826.34     1370.75    513.18 o
   7  11   7      898.44      552.29    471.09 o
   8  11   7     1439.11     1083.09    854.12 o
  -9  12   7      153.56      439.91    427.36 o
  -8  12   7      489.25     1279.56    395.76 o
  -7  12   7     2917.80     3317.82    448.92 o
  -6  12   7     1206.78     1105.42    378.62 o
  -5  12   7        0.91       48.41    250.13 o
  -4  12   7      589.53      662.61    355.07 o
  -3  12   7     1162.73     1621.94    326.11 o
  -2  12   7     1225.89     1334.94    299.52 o
  -1  12   7     3796.12     3941.93    445.82 o
   0  12   7     2057.47     2275.12    357.30 o
   1  12   7     1716.36     1739.83    325.92 o
   2  12   7     4728.95     4719.73    444.36 o
   3  12   7     1224.24     1628.20    300.44 o
   4  12   7     1117.10     1164.53    300.66 o
   5  12   7     2757.94     3043.46    361.07 o
   6  12   7      520.47      829.90    424.97 o
   7  12   7        0.15      -41.21    440.20 o
   8  12   7      617.25       94.33   1021.20 o
  -8  13   7      279.68      523.28    410.36 o
  -7  13   7       94.78      411.55    299.66 o
  -6  13   7       65.67      364.60    289.59 o
  -5  13   7      103.40      333.87    311.60 o
  -4  13   7      458.19      791.22    358.09 o
  -3  13   7      135.67      441.19    257.68 o
  -2  13   7       29.82       29.81    220.88 o
  -1  13   7       20.08      103.68    255.51 o
   0  13   7      520.23      764.48    308.58 o
   1  13   7      279.51      442.06    274.91 o
   2  13   7        2.46       43.29    241.74 o
   3  13   7       37.00      353.25    260.56 o
   4  13   7      918.65      899.60    295.92 o
   5  13   7      695.56      636.89    280.28 o
   6  13   7       72.17      323.95    391.71 o
   7  13   7        1.75      177.83    468.88 o
  -7  14   7     1543.41     1644.41    504.89 o
  -6  14   7      949.90     1045.62    382.09 o
  -5  14   7      405.52      442.59    362.09 o
  -4  14   7       84.45      385.44    288.65 o
  -3  14   7      227.24      729.74    277.87 o
  -2  14   7      898.69     1058.32    432.34 o
  -1  14   7     2172.38     2005.73    363.21 o
   0  14   7     1661.63     1394.61    365.43 o
   1  14   7      300.26      501.40    297.82 o
   2  14   7      836.07      829.47    304.41 o
   3  14   7     1570.13     1832.46    354.72 o
   4  14   7     1273.62     1393.73    380.42 o
   5  14   7      672.56     1086.11    345.92 o
   6  14   7      105.56      218.15    398.73 o
  -5  15   7        1.53      224.71    361.50 o
  -4  15   7      310.26      336.39    326.57 o
  -3  15   7      953.88      770.06    527.07 o
  -2  15   7     1272.67     1127.60    649.62 o
  -1  15   7     2269.62     2034.13    435.61 o
   0  15   7     1521.19     1628.60    380.97 o
   1  15   7      376.23      537.76    312.83 o
   2  15   7       46.18      418.46    325.33 o
   3  15   7      715.12      788.04    323.64 o
   4  15   7     1366.47     1342.55    400.95 o
  -3  16   7      240.62      428.06    509.77 o
  -2  16   7      463.85      505.93    484.67 o
  -1  16   7       10.30      174.17    458.37 o
   0  16   7        5.93       64.19    308.10 o
   1  16   7        0.97       32.27    309.21 o
   2  16   7       28.13      450.55    639.32 o
 -12   0   8      769.41       29.03    786.31 o
 -11   0   8     4433.44     4140.30   1131.16 o
 -10   0   8     6231.77     7205.87   1358.27 o
  -9   0   8     3963.42     4651.89   1163.67 o
  -8   0   8     2122.78     1857.49    760.53 o
  -7   0   8      562.49      568.04    311.73 o
  -6   0   8     1672.35     1558.91    332.09 o
  -5   0   8     2188.87     1922.07    373.83 o
  -4   0   8      479.04      350.35    247.74 o
  -3   0   8     2040.42     2017.81    302.56 o
  -2   0   8       33.16      -45.64    195.74 o
  -1   0   8     6063.78     5516.19    373.15 o
   0   0   8    16733.54    16076.15   1246.97 o
   1   0   8    14510.92    13876.06   1592.92 o
   2   0   8    21852.18    19372.72   1084.25 o
   3   0   8    13701.85    13392.06    953.74 o
   4   0   8      553.57       12.77    340.67 o
   5   0   8      629.57     1059.17    449.35 o
   6   0   8       10.24     -218.06    350.66 o
   7   0   8      974.57      623.52    463.05 o
   8   0   8       22.61      -19.74    364.13 o
   9   0   8      106.22      411.73    388.97 o
  10   0   8      406.76      575.45    402.91 o
  11   0   8      425.59      947.93    436.58 o
 -12   1   8        0.82     -268.91    480.71 o
 -11   1   8        5.87       43.34    533.27 o
 -10   1   8       93.39       54.18    485.30 o
  -9   1   8       19.56      397.50    529.20 o
  -8   1   8      246.02      262.17    281.66 o
  -7   1   8      693.10      946.51    239.28 o
  -6   1   8     1267.09     1352.52    206.95 o
  -5   1   8     1827.12     1771.38    187.21 o
  -4   1   8     6389.62     6061.72    324.68 o
  -3   1   8      863.71      945.52    147.61 o
  -2   1   8      778.53      761.36    152.36 o
  -1   1   8     1920.82     2021.98    191.59 o
   0   1   8      444.53      530.99    153.13 o
   1   1   8        1.58      117.44    189.93 o
   2   1   8      948.25      805.86    315.18 o
   3   1   8      451.68      346.36    260.15 o
   4   1   8      382.86      311.11    189.73 o
   5   1   8      132.76      184.15    257.45 o
   6   1   8      838.04      831.19    317.86 o
   7   1   8     2293.73     2330.15    403.07 o
   8   1   8      456.15      558.71    283.28 o
   9   1   8      153.64      291.70    251.01 o
  10   1   8       75.09      282.58    264.28 o
  11   1   8       19.55     -166.27    363.20 o
 -12   2   8      476.53     -484.98    484.98 o
 -11   2   8     2526.87     3103.45    756.54 o
 -10   2   8     3997.92     3864.41    791.18 o
  -9   2   8     1904.57     2033.61    363.68 o
  -8   2   8     1383.11     1863.25    392.07 o
  -7   2   8       10.08       38.81    160.70 o
  -6   2   8      447.79      403.14    166.76 o
  -5   2   8     1105.83     1308.73    183.30 o
  -4   2   8     1319.00     1267.20    203.07 o
  -3   2   8      389.24      312.02    164.65 o
  -2   2   8       87.04      -39.40    127.39 o
  -1   2   8     2097.02     2140.48    183.46 o
   0   2   8     3865.85     4138.08    308.64 o
   1   2   8    22426.25    20742.09   1637.45 o
   2   2   8    27379.43    25646.79   2060.78 o
   3   2   8     5112.61     5237.43    634.24 o
   4   2   8     2390.38     2905.87    325.28 o
   5   2   8       56.39      -13.36    170.08 o
   6   2   8      436.56      546.35    286.46 o
   7   2   8      266.22       81.40    269.54 o
   8   2   8      478.84      271.23    243.59 o
   9   2   8        3.15      -43.89    388.28 o
  10   2   8        1.42      -34.83    411.96 o
  11   2   8       42.60      678.56    478.61 o
 -12   3   8      232.61      493.27    568.28 o
 -11   3   8      990.60      823.92    587.49 o
 -10   3   8        8.71     -138.55    232.49 o
  -9   3   8      873.15      759.92    322.24 o
  -8   3   8       40.81      149.14    306.12 o
  -7   3   8     1577.97     1507.56    343.33 o
  -6   3   8     4628.54     4579.46    287.61 o
  -5   3   8     6352.45     6340.26    293.45 o
  -4   3   8    16486.92    15277.79    416.84 o
  -3   3   8    16233.18    15210.70    400.70 o
  -2   3   8     4155.33     4115.41    224.36 o
  -1   3   8      549.05      613.61    153.24 o
   0   3   8     1010.48      781.67    237.34 o
   1   3   8      202.44       73.59    190.37 o
   2   3   8       13.99       17.61    167.27 o
   3   3   8      170.54      375.21    149.95 o
   4   3   8     3224.30     3325.90    314.65 o
   5   3   8     3050.64     3111.99    282.69 o
   6   3   8     5127.13     5093.41    372.54 o
   7   3   8     6792.98     7308.52   1065.21 o
   8   3   8     2623.71     2382.14    710.60 o
   9   3   8     3687.59     3352.60    808.14 o
  10   3   8     1155.10      966.98    549.67 o
  11   3   8        4.02      -25.54    444.71 o
 -12   4   8      545.07     -192.46    505.18 o
 -11   4   8      244.00      -69.67    535.17 o
 -10   4   8      297.34      332.51    292.44 o
  -9   4   8      810.62      724.51    341.94 o
  -8   4   8       21.60      100.96    310.83 o
  -7   4   8      965.92     1141.65    289.41 o
  -6   4   8      129.48      126.11    125.32 o
  -5   4   8      123.50      -97.69    155.39 o
  -4   4   8      287.93      311.36    170.88 o
  -3   4   8     5800.17     5481.24    263.62 o
  -2   4   8     3673.99     3583.28    226.88 o
  -1   4   8      290.12      204.97    132.18 o
   0   4   8     2244.26     2127.17    270.03 o
   1   4   8     7993.55     7708.82    482.97 o
   2   4   8     1406.98     1213.33    224.11 o
   3   4   8      310.95      207.03    154.52 o
   4   4   8       36.83      102.73    149.88 o
   5   4   8     1391.41     1605.86    204.08 o
   6   4   8     2083.19     1363.38    652.08 o
   7   4   8      171.61      281.69    494.17 o
   8   4   8      475.82      358.32    490.22 o
   9   4   8      680.11      784.91    566.62 o
  10   4   8      462.91      896.38    551.76 o
  11   4   8      158.47      762.62    571.96 o
 -12   5   8      208.27     -481.55    481.55 o
 -11   5   8      383.03      597.61    302.06 o
 -10   5   8       11.70     -171.26    268.71 o
  -9   5   8       54.43     -104.78    286.00 o
  -8   5   8       20.74      266.79    298.69 o
  -7   5   8     2982.46     3172.12    365.39 o
  -6   5   8     4441.06     4419.71    386.65 o
  -5   5   8     4458.71     4609.58    305.09 o
  -4   5   8    11824.39    11493.51    336.14 o
  -3   5   8    18676.93    18601.38    403.07 o
  -2   5   8    13795.04    13299.78    468.65 o
  -1   5   8     1389.99     1406.19    159.50 o
   0   5   8       86.47      152.60    168.19 o
   1   5   8     1996.37     1993.64    247.41 o
   2   5   8        0.99      190.67    164.02 o
   3   5   8      135.93      -64.06    156.17 o
   4   5   8       91.69     -108.74    160.28 o
   5   5   8     4117.37     3651.01    524.24 o
   6   5   8     2245.15     1983.42    735.91 o
   7   5   8     3432.26     4513.02    961.87 o
   8   5   8     5768.72     6116.05   1080.53 o
   9   5   8     1117.50     1302.77    662.76 o
  10   5   8      631.20      979.52    659.98 o
  11   5   8      283.05      372.25    583.58 o
 -12   6   8       90.90     -265.96    514.67 o
 -11   6   8        0.45     -260.16    285.39 o
 -10   6   8      862.47      810.20    377.78 o
  -9   6   8      469.15      572.03    349.30 o
  -8   6   8      978.13      352.51    326.19 o
  -7   6   8     3752.62     3756.72    398.62 o
  -6   6   8     3809.96     3109.22    360.63 o
  -5   6   8     1056.54      785.49    212.57 o
  -4   6   8      576.18      607.06    171.77 o
  -3   6   8     2238.89     2238.94    216.91 o
  -2   6   8     3993.67     4000.21    248.61 o
  -1   6   8     3645.29     3654.43    203.69 o
   0   6   8      911.09      888.17    217.66 o
   1   6   8      317.79      317.26    184.08 o
   2   6   8       62.00      -90.04    177.93 o
   3   6   8      145.40       87.69    186.90 o
   4   6   8     2429.60     2311.92    248.19 o
   5   6   8     6241.97     4616.55    749.73 o
   6   6   8     5565.11     4489.56    992.75 o
   7   6   8       68.33      159.77    528.07 o
   8   6   8       77.94      305.84    537.36 o
   9   6   8      138.93      243.60    574.52 o
  10   6   8     2037.55     1713.57    754.26 o
 -11   7   8       55.06     -169.12    308.40 o
 -10   7   8        0.16       70.16    315.37 o
  -9   7   8       84.91     -235.42    292.09 o
  -8   7   8       85.39      -48.33    290.69 o
  -7   7   8        7.37     -109.73    238.64 o
  -6   7   8     2567.83     2844.38    363.05 o
  -5   7   8     4476.99     4223.59    435.02 o
  -4   7   8     3558.49     3345.97    275.06 o
  -3   7   8     3370.22     3354.59    250.79 o
  -2   7   8      446.83      380.07    161.14 o
  -1   7   8      892.00      873.43    149.71 o
   0   7   8     1129.97     1236.56    247.40 o
   1   7   8      246.07      290.67    209.40 o
   2   7   8      422.92      344.70    208.33 o
   3   7   8      325.35      322.34    201.95 o
   4   7   8      208.09      368.07    214.49 o
   5   7   8        1.49      -31.20    444.67 o
   6   7   8     1470.06     1557.39    473.65 o
   7   7   8     2003.76     2812.45    902.19 o
   8   7   8      839.87      910.31    646.74 o
   9   7   8      299.06      188.80    558.73 o
  10   7   8       57.52      -29.49    538.06 o
 -11   8   8      390.74      428.82    384.75 o
 -10   8   8     1137.52      815.10    607.66 o
  -9   8   8     1792.44     1709.88    434.54 o
  -8   8   8     6190.93     5718.74    583.23 o
  -7   8   8     5495.26     5719.70    461.65 o
  -6   8   8     3432.65     3810.60    405.84 o
  -5   8   8     3831.49     3740.23    425.48 o
  -4   8   8       71.12        0.79    172.83 o
  -3   8   8     2404.20     2536.84    277.39 o
  -2   8   8     2960.90     3246.24    279.05 o
  -1   8   8     5291.21     5701.20    404.49 o
   0   8   8     1223.02     1310.93    262.37 o
   1   8   8     1542.73     1657.78    282.33 o
   2   8   8     1837.49     1731.85    285.22 o
   3   8   8     1625.46     1507.29    271.72 o
   4   8   8     6694.17     6127.63    480.66 o
   5   8   8     3335.47     3162.32    543.81 o
   6   8   8      957.46      502.57    488.96 o
   7   8   8      591.91      308.62    591.70 o
   8   8   8      132.76      316.29    579.16 o
   9   8   8      655.75      823.46    694.11 o
  10   8   8     1203.25     1239.37    747.76 o
 -10   9   8      216.75      329.56    361.24 o
  -9   9   8      137.71      326.62    359.52 o
  -8   9   8      364.46      717.60    323.43 o
  -7   9   8        0.97     -176.07    226.11 o
  -6   9   8        1.57       19.75    241.73 o
  -5   9   8      123.13     -134.16    292.43 o
  -4   9   8       17.30       60.85    198.25 o
  -3   9   8       50.09      150.40    214.52 o
  -2   9   8      667.05      743.45    210.82 o
  -1   9   8     1052.59     1207.65    273.68 o
   0   9   8      374.53      542.92    243.30 o
   1   9   8        1.12      -99.01    215.78 o
   2   9   8      435.06      608.84    251.88 o
   3   9   8      310.27      244.72    219.62 o
   4   9   8      427.73      224.37    231.14 o
   5   9   8      487.05      190.03    399.47 o
   6   9   8       42.36      124.18    394.02 o
   7   9   8      393.05      400.12    599.90 o
   8   9   8      126.06      884.77    672.75 o
   9   9   8      155.06      445.64    651.85 o
 -10  10   8      741.56      370.58    375.54 o
  -9  10   8      986.55      691.70    377.45 o
  -8  10   8     2195.50     2803.91    434.50 o
  -7  10   8     4407.62     4215.68    478.05 o
  -6  10   8     1002.90     1098.85    321.46 o
  -5  10   8        6.42       95.11    242.67 o
  -4  10   8      187.91      131.51    277.21 o
  -3  10   8     6059.67     5672.36    411.41 o
  -2  10   8     2290.76     2339.61    280.65 o
  -1  10   8       67.31       78.98    249.41 o
   0  10   8     4091.06     4294.61    395.90 o
   1  10   8     2072.55     1964.46    315.82 o
   2  10   8      575.27      638.48    258.47 o
   3  10   8     4188.41     4724.24    396.81 o
   4  10   8     4279.75     4061.35    384.76 o
   5  10   8     1787.46     1811.36    419.63 o
   6  10   8     1096.50      711.41    457.38 o
   7  10   8      760.34     -187.02   1685.47 o
   8  10   8        0.54      236.87    587.06 o
   9  10   8      961.71     1380.33    777.48 o
  -9  11   8      205.23      171.48    388.96 o
  -8  11   8      543.80      605.53    415.10 o
  -7  11   8     1086.48      852.22    339.35 o
  -6  11   8     1051.64     1181.37    341.89 o
  -5  11   8     1522.53     1687.64    344.09 o
  -4  11   8     1852.46     1990.57    435.88 o
  -3  11   8      651.77      818.53    227.64 o
  -2  11   8      187.08      158.53    250.60 o
  -1  11   8      949.90      997.84    297.08 o
   0  11   8     2793.76     2740.92    371.71 o
   1  11   8      234.76      574.70    251.00 o
   2  11   8      818.30      914.30    271.76 o
   3  11   8      629.70      666.82    247.16 o
   4  11   8     1860.31     1856.90    323.37 o
   5  11   8     3144.76     3309.12    344.11 o
   6  11   8      834.07      232.06    441.88 o
   7  11   8      668.28      412.28    525.52 o
   8  11   8      895.92     1627.02    551.19 o
  -8  12   8      367.08      865.97    370.65 o
  -7  12   8      594.47      899.20    337.93 o
  -6  12   8      226.14      214.78    285.49 o
  -5  12   8       15.23      200.82    307.33 o
  -4  12   8      125.27      223.59    318.98 o
  -3  12   8      305.29      242.10    183.27 o
  -2  12   8      555.64      561.98    267.02 o
  -1  12   8       42.69       91.82    255.91 o
   0  12   8      951.93      956.91    294.90 o
   1  12   8       20.53     -107.54    224.50 o
   2  12   8      166.45      172.50    251.46 o
   3  12   8      110.15      234.88    232.79 o
   4  12   8       44.17      -36.04    225.57 o
   5  12   8      540.93      591.21    244.04 o
   6  12   8      545.35      -57.71    458.05 o
   7  12   8        0.90     -326.78    441.25 o
  -7  13   8      806.97      908.27    384.52 o
  -6  13   8     1450.63     1993.21    389.87 o
  -5  13   8     1088.61     1673.12    407.29 o
  -4  13   8     1940.84     1904.13    435.25 o
  -3  13   8     1746.96     2007.93    363.30 o
  -2  13   8     1800.51     1632.32    331.92 o
  -1  13   8     4518.00     4204.22    483.53 o
   0  13   8     1704.15     2036.33    404.02 o
   1  13   8        8.93      222.71    263.08 o
   2  13   8      308.53      473.52    273.39 o
   3  13   8      885.26      959.53    304.60 o
   4  13   8     1316.54     1825.64    373.35 o
   5  13   8     1483.55     1473.70    322.13 o
   6  13   8     1571.45     1545.47    507.69 o
  -6  14   8      119.71      328.96    392.91 o
  -5  14   8      115.47      364.12    367.89 o
  -4  14   8       12.35     -147.36    284.53 o
  -3  14   8        6.86     -399.22    399.22 o
  -2  14   8       25.44      190.55    238.90 o
  -1  14   8      133.60      242.54    277.12 o
   0  14   8      940.66     1317.37    364.71 o
   1  14   8     1304.37     1419.61    338.47 o
   2  14   8      733.33      839.76    310.76 o
   3  14   8      406.09      479.57    299.56 o
   4  14   8      124.27      334.28    299.91 o
   5  14   8        4.24      309.26    272.24 o
  -4  15   8      308.19      247.10    281.98 o
  -3  15   8      623.08      587.71    524.17 o
  -2  15   8      843.02     1668.64    623.42 o
  -1  15   8     1311.24     1667.79    356.00 o
   0  15   8      757.13     1204.32    359.28 o
   1  15   8      135.13      585.97    323.62 o
   2  15   8        6.00        8.62    272.46 o
   3  15   8      360.65      530.58    358.23 o
  -1  16   8      836.17      687.43    381.08 o
   0  16   8     1297.21     1697.07    437.91 o
 -12   1   9      384.58      270.22    594.15 o
 -11   1   9      177.78       45.35    562.48 o
 -10   1   9      559.20      219.76    538.02 o
  -9   1   9      558.26      764.60    290.75 o
  -8   1   9      375.54      252.62    209.25 o
  -7   1   9        1.02       72.45    205.81 o
  -6   1   9      615.20      465.13    214.97 o
  -5   1   9     3945.15     4155.76    241.80 o
  -4   1   9    18728.96    18120.57    651.93 o
  -3   1   9    11602.54    10504.56    417.92 o
  -2   1   9     6348.80     5946.66    272.00 o
  -1   1   9     8404.53     8331.34    386.73 o
   0   1   9     5596.24     5222.05    281.94 o
   1   1   9       67.58       21.62    166.25 o
   2   1   9     2725.63     2617.94    432.79 o
   3   1   9     1333.09     1475.08    367.32 o
   4   1   9     1713.05     1156.79    363.84 o
   5   1   9     2272.79     2199.30    444.47 o
   6   1   9     2885.88     2958.07    451.53 o
   7   1   9     7159.45     7693.30    603.25 o
   8   1   9     3758.01     4264.45    600.41 o
   9   1   9     1344.26     1717.52    364.22 o
  10   1   9     2197.36     2886.09    413.52 o
  11   1   9      692.53     1035.25    503.69 o
 -12   2   9       73.37      -40.94    555.66 o
 -11   2   9     1800.43     2097.40    708.87 o
 -10   2   9     2126.39     2040.12    690.26 o
  -9   2   9     2101.00     2336.64    433.56 o
  -8   2   9     2658.49     2861.71    479.18 o
  -7   2   9       74.31      -77.49    207.34 o
  -6   2   9       67.40      211.04    198.10 o
  -5   2   9     1887.69     2355.91    226.70 o
  -4   2   9       32.32     -167.16    167.16 o
  -3   2   9      999.96     1206.39    159.55 o
  -2   2   9      429.93      427.93    152.92 o
  -1   2   9     1030.32      831.96    173.95 o
   0   2   9     9246.55     9688.12    615.19 o
   1   2   9     9824.92     9613.35    603.87 o
   2   2   9     4639.03     4305.55    289.94 o
   3   2   9     8921.00     8543.20    767.73 o
   4   2   9     2903.92     2368.76    430.43 o
   5   2   9       28.87     -199.38    278.74 o
   6   2   9       44.30     -270.49    270.49 o
   7   2   9      305.90      244.10    306.08 o
   8   2   9       57.26     -112.20    245.06 o
   9   2   9     1023.10      682.50    504.39 o
  10   2   9      575.04     1046.63    542.01 o
  11   2   9      578.12      706.89    525.06 o
 -12   3   9        1.27     -106.53    545.38 o
 -11   3   9       63.62       35.12    531.71 o
 -10   3   9       39.04      236.80    289.76 o
  -9   3   9        0.59      176.88    299.11 o
  -8   3   9       55.75        9.99    296.24 o
  -7   3   9      410.09      492.69    210.09 o
  -6   3   9        1.55       47.23    178.48 o
  -5   3   9      307.12      232.69    169.87 o
  -4   3   9     3168.67     3328.11    279.49 o
  -3   3   9     8276.39     7607.27    369.93 o
  -2   3   9     1041.88      720.61    157.13 o
  -1   3   9     1577.54     1664.26    198.48 o
   0   3   9       66.16       69.62    213.03 o
   1   3   9     3776.15     4173.27    421.11 o
   2   3   9      468.62      507.80    204.56 o
   3   3   9       81.28       20.97    136.15 o
   4   3   9      305.45      108.65    311.01 o
   5   3   9        0.91      458.99    320.74 o
   6   3   9     2001.02     1272.99    354.13 o
   7   3   9      942.96     1612.09    627.00 o
   8   3   9       50.66      335.56    468.39 o
   9   3   9      616.78      971.39    578.00 o
  10   3   9      248.33      196.92    502.99 o
  11   3   9       45.43      117.50    433.33 o
 -12   4   9      257.07     -262.39    546.99 o
 -11   4   9     1696.40     1510.26    711.25 o
 -10   4   9     3805.76     3557.59    500.68 o
  -9   4   9     3106.22     2896.45    480.32 o
  -8   4   9     2753.04     3309.25    483.61 o
  -7   4   9      658.04      745.32    327.52 o
  -6   4   9      137.94      235.32    179.72 o
  -5   4   9     1813.21     2186.09    264.47 o
  -4   4   9      174.48      136.38    182.38 o
  -3   4   9     4657.50     4519.01    297.55 o
  -2   4   9      352.48      313.47    166.70 o
  -1   4   9     1676.45     1723.13    172.65 o
   0   4   9     9083.74     8631.46    761.76 o
   1   4   9    10383.69     9982.71    573.23 o
   2   4   9    15940.84    15714.29   1609.81 o
   3   4   9    14854.42    15712.07   1644.31 o
   4   4   9     4202.30     3896.79    338.07 o
   5   4   9      749.22      836.21    325.82 o
   6   4   9      630.40      422.88    543.40 o
   7   4   9      533.71      879.43    567.32 o
   8   4   9       98.68     -250.57    403.84 o
   9   4   9     1147.28     1232.87    653.24 o
  10   4   9      969.12     1093.54    635.36 o
  11   4   9      798.01      924.01    598.44 o
 -12   5   9      927.50      602.08    612.91 o
 -11   5   9      886.81     1023.20    365.46 o
 -10   5   9      139.93      307.82    334.60 o
  -9   5   9      235.39      -48.57    304.21 o
  -8   5   9      814.67      983.89    379.65 o
  -7   5   9     1245.50     1090.64    349.04 o
  -6   5   9     1259.68     1300.58    222.38 o
  -5   5   9      634.37      745.72    244.05 o
  -4   5   9       67.64       43.90    162.35 o
  -3   5   9      391.02      388.83    167.85 o
  -2   5   9      160.92      183.83    157.39 o
  -1   5   9      290.66      279.04    123.85 o
   0   5   9     1659.14     1867.99    261.41 o
   1   5   9      291.11      435.34    237.54 o
   2   5   9        2.29     -186.00    186.00 o
   3   5   9      916.65      912.18    251.27 o
   4   5   9        2.54       18.68    262.26 o
   5   5   9      744.19      674.61    188.16 o
   6   5   9      323.39     -129.81    469.32 o
   7   5   9     1861.52     2762.52    831.36 o
   8   5   9      759.06      495.56    534.34 o
   9   5   9       28.04     -133.30    466.30 o
  10   5   9       64.41      432.86    547.12 o
 -11   6   9      342.85      452.33    351.12 o
 -10   6   9     2851.51     2749.85    861.18 o
  -9   6   9     2742.34     2214.91    438.49 o
  -8   6   9      723.82      471.20    336.70 o
  -7   6   9     2313.79     2186.60    412.24 o
  -6   6   9      688.49      527.14    279.26 o
  -5   6   9       13.58        4.32    204.54 o
  -4   6   9      446.56      433.33    210.24 o
  -3   6   9       15.18       63.74    165.21 o
  -2   6   9       10.93      187.30    155.37 o
  -1   6   9      492.30      492.96    126.65 o
   0   6   9     4826.03     5081.20    384.76 o
   1   6   9     5578.90     4981.24    369.64 o
   2   6   9     4304.37     4304.53    352.56 o
   3   6   9     3902.67     3801.22    370.00 o
   4   6   9     2529.67     2820.98    374.27 o
   5   6   9      574.64      608.71    197.32 o
   6   6   9        6.21     -303.52    472.81 o
   7   6   9      581.40      229.44    514.84 o
   8   6   9       33.69       34.83    499.98 o
   9   6   9       44.86      497.19    587.52 o
  10   6   9      296.37     -174.17    500.44 o
 -11   7   9     1399.73      984.83    464.22 o
 -10   7   9     1003.77     1018.85    421.56 o
  -9   7   9       11.40      -46.27    306.96 o
  -8   7   9      466.66      248.01    332.76 o
  -7   7   9      663.91      703.71    292.75 o
  -6   7   9     4366.45     4771.26    444.77 o
  -5   7   9     3040.47     3092.32    310.53 o
  -4   7   9     1053.81      830.90    245.14 o
  -3   7   9     2898.55     2801.79    256.46 o
  -2   7   9      813.31     1008.14    223.44 o
  -1   7   9     1008.20     1139.71    260.00 o
   0   7   9     3450.95     3660.22    349.24 o
   1   7   9     1358.16     1428.34    279.76 o
   2   7   9      791.67      795.41    250.86 o
   3   7   9       23.52       16.78    201.71 o
   4   7   9      474.35      514.18    288.95 o
   5   7   9     2157.62     1496.49    523.70 o
   6   7   9     4433.40     4544.83   1051.97 o
   7   7   9      979.07     1137.43    690.17 o
   8   7   9     1286.29      865.26    684.83 o
   9   7   9     1043.24     1096.09    722.68 o
  10   7   9       69.17       38.55    569.41 o
 -11   8   9      145.69       59.51    363.26 o
 -10   8   9      427.95      292.46    372.60 o
  -9   8   9       63.49     -104.02    324.24 o
  -8   8   9       46.27     -161.79    321.16 o
  -7   8   9       64.25     -204.94    233.33 o
  -6   8   9       79.74      119.56    243.06 o
  -5   8   9     1140.79      725.42    321.87 o
  -4   8   9     1000.41      947.91    270.93 o
  -3   8   9        2.38      -53.13    206.79 o
  -2   8   9      956.20      767.25    215.75 o
  -1   8   9      574.52      393.72    238.81 o
   0   8   9     1904.85     1652.64    299.27 o
   1   8   9     2950.59     3146.11    346.00 o
   2   8   9     1068.08     1018.64    274.61 o
   3   8   9      736.19      725.61    247.92 o
   4   8   9      130.74      111.71    221.05 o
   5   8   9      175.88     -322.90    435.43 o
   6   8   9        0.00      -95.80    373.35 o
   7   8   9       46.91     -163.25    540.38 o
   8   8   9      303.66      465.37    638.38 o
   9   8   9      466.22      805.35    699.92 o
 -10   9   9      807.90      873.31    414.64 o
  -9   9   9        6.50     -330.14    330.14 o
  -8   9   9      532.97      622.78    373.66 o
  -7   9   9     2268.46     2232.97    363.79 o
  -6   9   9     3356.64     3519.01    433.39 o
  -5   9   9     3116.89     3118.08    448.47 o
  -4   9   9     4166.25     4193.51    372.38 o
  -3   9   9     1968.28     2170.79    310.02 o
  -2   9   9       19.74       16.40    193.86 o
  -1   9   9      426.71      836.07    275.26 o
   0   9   9     3613.11     3736.86    380.48 o
   1   9   9     3029.99     3141.39    359.85 o
   2   9   9      494.93      434.58    253.88 o
   3   9   9      209.84       45.61    222.16 o
   4   9   9     2630.82     2295.76    328.12 o
   5   9   9     2284.25     1958.17    521.63 o
   6   9   9      971.36      815.40    688.94 o
   7   9   9     4038.06     2972.93    574.27 o
   8   9   9     4088.92     4865.30   1223.81 o
   9   9   9      969.37     1035.95    776.09 o
  -9  10   9      191.20        2.82    358.42 o
  -8  10   9      327.36       68.22    386.60 o
  -7  10   9     1599.35     1563.09    370.10 o
  -6  10   9     1234.46     1143.73    341.30 o
  -5  10   9      286.04      354.29    309.83 o
  -4  10   9       40.80      -53.87    211.00 o
  -3  10   9      824.29     1142.33    259.39 o
  -2  10   9      696.39      916.33    318.23 o
  -1  10   9       57.68      129.11    262.20 o
   0  10   9      136.99      311.70    246.48 o
   1  10   9      119.85      -47.74    235.73 o
   2  10   9     1213.45     1088.06    279.79 o
   3  10   9      651.38      821.48    277.37 o
   4  10   9        3.51      158.26    221.89 o
   5  10   9     1146.33      844.94    454.97 o
   6  10   9      416.02     -396.34    678.09 o
   7  10   9      185.74      220.10    441.80 o
   8  10   9      156.93      740.09    734.06 o
  -9  11   9       23.68      221.08    390.95 o
  -8  11   9      228.29      176.46    412.11 o
  -7  11   9     1507.40     1846.31    388.86 o
  -6  11   9     1466.96     1711.41    379.24 o
  -5  11   9      784.63      876.37    413.31 o
  -4  11   9     1424.47     1902.59    437.25 o
  -3  11   9     1087.53      924.37    261.88 o
  -2  11   9      350.40      363.01    266.33 o
  -1  11   9      177.72      312.25    264.57 o
   0  11   9        2.27       67.78    250.27 o
   1  11   9       85.81      397.71    243.23 o
   2  11   9      330.09      379.20    244.81 o
   3  11   9       20.96      -37.72    236.28 o
   4  11   9      201.67      209.69    235.64 o
   5  11   9      854.63      738.45    240.78 o
   6  11   9     1792.80     1347.26    971.50 o
   7  11   9     2150.92     2806.65   1036.64 o
   8  11   9     1375.09      991.15    466.80 o
  -8  12   9     1144.93     1232.11    464.50 o
  -7  12   9     1885.38     1704.54    387.43 o
  -6  12   9     1077.92     1484.77    361.17 o
  -5  12   9      387.43      638.82    330.93 o
  -4  12   9       21.18     -122.28    295.67 o
  -3  12   9     1496.03     1512.61    270.49 o
  -2  12   9     1858.63     1804.14    345.53 o
  -1  12   9      945.62     1174.97    343.08 o
   0  12   9     1791.37     1783.75    352.55 o
   1  12   9     2771.78     2523.87    392.37 o
   2  12   9     2622.75     2612.57    449.09 o
   3  12   9     2788.22     3081.84    400.58 o
   4  12   9     2290.69     1870.71    384.35 o
   5  12   9     1763.14     1981.33    327.22 o
   6  12   9     1740.86      894.14    585.28 o
   7  12   9      104.31      861.31    792.81 o
  -7  13   9        1.01     -269.85    320.70 o
  -6  13   9       35.33      340.16    332.55 o
  -5  13   9       89.49      379.03    309.72 o
  -4  13   9       16.70     -226.20    281.73 o
  -3  13   9       68.16      289.79    490.92 o
  -2  13   9       26.48      143.02    291.86 o
  -1  13   9      482.41      781.64    326.21 o
   0  13   9      355.27      289.48    274.98 o
   1  13   9      110.04      330.69    282.59 o
   2  13   9       44.56      248.72    273.64 o
   3  13   9      394.84      757.71    328.09 o
   4  13   9      316.52      545.96    292.70 o
   5  13   9        8.04      160.35    238.36 o
   6  13   9      113.78      132.37    442.26 o
  -6  14   9      836.93      926.20    455.63 o
  -5  14   9      889.33     1144.20    435.39 o
  -4  14   9      456.95      386.08    310.80 o
  -3  14   9       82.12      277.91    496.98 o
  -2  14   9     1492.73     1400.14    374.25 o
  -1  14   9     1894.57     1693.86    366.78 o
   0  14   9      994.54     1468.91    388.71 o
   1  14   9      754.57     1029.98    340.80 o
   2  14   9      786.89      931.27    321.90 o
   3  14   9      624.78     1033.29    378.37 o
   4  14   9     1099.90     1498.84    401.68 o
  -4  15   9     1078.74      558.58    538.15 o
  -3  15   9     1402.30     1834.41    683.63 o
  -2  15   9     1311.36     1213.32    323.56 o
  -1  15   9     1581.56     1545.72    407.11 o
   0  15   9      876.54      909.84    353.41 o
   1  15   9      120.48       62.38    282.70 o
   2  15   9       54.86      180.83    295.12 o
   3  15   9      480.83      486.04    499.51 o
 -12   0  10      301.13     -503.46    776.09 o
 -11   0  10     1727.72     2209.14   1062.88 o
 -10   0  10     3239.42     4114.06   1222.65 o
  -9   0  10     2516.15     3115.81    439.05 o
  -8   0  10     5439.92     5538.68    624.19 o
  -7   0  10     2368.28     2481.10    447.98 o
  -6   0  10     2000.52     1930.56    385.94 o
  -5   0  10     4637.20     4836.15    495.06 o
  -4   0  10     6489.75     6048.09    502.95 o
  -3   0  10     2827.96     2689.21    373.71 o
  -2   0  10     1319.62     1138.65    295.17 o
  -1   0  10     1715.89     1515.18    294.83 o
   0   0  10    10281.00     9889.40    873.39 o
   1   0  10    29761.69    29139.50   2355.68 o
   2   0  10    10680.88     8754.57    929.59 o
   3   0  10     4274.53     3719.28    727.32 o
   4   0  10      115.31     -346.01    396.17 o
   5   0  10      263.52      221.31    506.94 o
   6   0  10     1747.51     1099.57    590.31 o
   7   0  10     1587.27     1914.21    597.97 o
   8   0  10      273.83      521.80    443.78 o
   9   0  10      271.87      241.51    430.54 o
  10   0  10       78.80      308.16    419.86 o
  11   0  10     1211.31     2000.37    524.36 o
 -12   1  10      279.41      674.99    641.78 o
 -11   1  10       94.17      110.89    567.77 o
 -10   1  10        1.21      117.94    573.25 o
  -9   1  10       89.83       93.76    269.23 o
  -8   1  10       39.35      -50.05    224.90 o
  -7   1  10        4.85      198.81    231.67 o
  -6   1  10      237.37      211.78    201.47 o
  -5   1  10      693.11      725.37    227.18 o
  -4   1  10     3738.19     3824.92    307.85 o
  -3   1  10     2690.17     2859.53    231.84 o
  -2   1  10      417.24      331.98    167.51 o
  -1   1  10     2094.33     2203.38    227.53 o
   0   1  10     1840.32     2121.65    186.30 o
   1   1  10        0.09      -53.42    149.17 o
   2   1  10        0.88       15.75    297.69 o
   3   1  10      612.09      656.16    361.11 o
   4   1  10     2385.40     2296.91    463.49 o
   5   1  10        6.64     -299.69    299.69 o
   6   1  10       30.75     -255.81    305.42 o
   7   1  10      955.02     1086.90    409.18 o
   8   1  10     1067.91     1109.77    351.00 o
   9   1  10      924.54      948.60    344.32 o
  10   1  10      275.56      534.71    302.21 o
  11   1  10        9.13      693.65    475.36 o
 -12   2  10      492.65      106.64    605.63 o
 -11   2  10      322.06     -216.84    551.00 o
 -10   2  10     1013.37     1244.04    340.42 o
  -9   2  10     1038.89      804.73    342.86 o
  -8   2  10     1199.89     1084.33    257.77 o
  -7   2  10     2175.30     1979.69    319.61 o
  -6   2  10      908.12      922.55    254.13 o
  -5   2  10      347.26      360.19    215.43 o
  -4   2  10      511.52      351.08    205.27 o
  -3   2  10      850.63      811.33    179.27 o
  -2   2  10        2.23     -124.35    143.52 o
  -1   2  10     3304.98     3533.82    258.14 o
   0   2  10     8431.27     8545.27    438.95 o
   1   2  10     6185.09     5985.76    571.99 o
   2   2  10     5093.09     5212.10    338.99 o
   3   2  10     7007.50     6085.89    634.20 o
   4   2  10       87.56       44.85    346.77 o
   5   2  10      360.40      430.53    350.89 o
   6   2  10      797.50      810.35    460.27 o
   7   2  10      211.46      251.48    315.33 o
   8   2  10      125.16      262.36    293.18 o
   9   2  10      533.63      858.76    542.94 o
  10   2  10       39.57      125.63    452.60 o
  11   2  10      467.44      479.08    479.54 o
 -12   3  10      411.05      839.53    666.60 o
 -11   3  10      220.06      569.25    622.64 o
 -10   3  10      404.54      612.82    345.46 o
  -9   3  10        3.86        6.83    300.32 o
  -8   3  10      622.55      376.96    338.21 o
  -7   3  10      164.37      159.46    223.51 o
  -6   3  10     1271.62     1412.34    272.97 o
  -5   3  10     6579.88     6300.98    372.78 o
  -4   3  10     7771.37     7444.86    378.70 o
  -3   3  10    10778.73    11118.19    618.78 o
  -2   3  10     5209.02     4703.99    302.76 o
  -1   3  10     2149.41     2220.74    207.29 o
   0   3  10     7229.16     8072.78    718.29 o
   1   3  10      570.73      740.31    236.37 o
   2   3  10     2541.63     2681.37    304.17 o
   3   3  10      852.76      595.96    214.62 o
   4   3  10      195.75      101.82    342.69 o
   5   3  10      235.64      134.47    366.07 o
   6   3  10     2151.37     2072.25    427.58 o
   7   3  10     8278.20    10164.86   1116.76 o
   8   3  10     4357.97     4527.18    906.37 o
   9   3  10     1423.34     1544.51    666.71 o
  10   3  10     1054.13      528.31    512.98 o
 -12   4  10       63.86     -366.03    544.52 o
 -11   4  10      148.61     -123.88    278.44 o
 -10   4  10        0.22       56.62    302.97 o
  -9   4  10      363.16      307.21    335.18 o
  -8   4  10      242.00      104.44    310.04 o
  -7   4  10        0.68     -163.66    198.61 o
  -6   4  10       82.79      116.91    220.02 o
  -5   4  10      204.80      204.49    210.78 o
  -4   4  10     1275.83     1005.87    243.21 o
  -3   4  10        8.70      -27.58    187.11 o
  -2   4  10        1.62       30.10    173.44 o
  -1   4  10       61.22      140.19    134.65 o
   0   4  10       92.71      213.28    222.70 o
   1   4  10      170.66      145.04    227.88 o
   2   4  10      466.26      367.77    229.11 o
   3   4  10      124.55      530.55    308.88 o
   4   4  10      215.64      -15.09    328.91 o
   5   4  10     1375.72     1319.31    397.03 o
   6   4  10     2117.33     2002.89    365.30 o
   7   4  10       19.68      185.31    520.64 o
   8   4  10        0.83      -39.94    468.16 o
   9   4  10        3.19      -13.47    485.11 o
  10   4  10      570.87      364.59    534.58 o
 -11   5  10      137.47      380.89    355.54 o
 -10   5  10      326.84      686.05    414.44 o
  -9   5  10      431.52      185.44    330.91 o
  -8   5  10        0.38     -248.76    290.70 o
  -7   5  10      353.72      428.12    311.63 o
  -6   5  10      666.71      661.72    226.79 o
  -5   5  10     4719.62     4928.21    395.91 o
  -4   5  10     7686.04     7843.85    420.72 o
  -3   5  10     9169.43     9616.98    429.81 o
  -2   5  10     6155.77     5998.96    356.31 o
  -1   5  10      214.39      252.59    142.02 o
   0   5  10      673.16      907.93    274.03 o
   1   5  10      347.55      507.70    249.44 o
   2   5  10        1.44     -128.46    221.66 o
   3   5  10      140.04      246.77    301.74 o
   4   5  10     1913.71     1284.67    350.31 o
   5   5  10      999.64     1130.86    354.34 o
   6   5  10     2963.19     2739.53    823.00 o
   7   5  10     6774.28     6861.95   1183.41 o
   8   5  10     2358.17     2970.59    862.48 o
   9   5  10     1242.87     1708.70    729.64 o
  10   5  10      800.22     1364.77    692.72 o
 -11   6  10      194.61      498.45    359.64 o
 -10   6  10      197.36      442.89    394.23 o
  -9   6  10      646.18      278.62    359.91 o
  -8   6  10     1298.08     1450.14    412.05 o
  -7   6  10     1455.01     1251.94    354.74 o
  -6   6  10      855.10      981.22    228.90 o
  -5   6  10       28.46       19.68    226.87 o
  -4   6  10      156.03      274.02    220.41 o
  -3   6  10      279.93      304.27    194.13 o
  -2   6  10      865.63      811.88    226.32 o
  -1   6  10      700.60      786.34    257.43 o
   0   6  10       80.60      -95.49    216.71 o
   1   6  10      165.63       22.21    239.61 o
   2   6  10     1318.33     1382.92    296.44 o
   3   6  10     2423.03     2643.67    444.32 o
   4   6  10     3035.86     2981.45    416.72 o
   5   6  10     4482.02     3830.13    362.33 o
   6   6  10      978.45     1320.88    720.12 o
   7   6  10      157.99      510.43    592.63 o
   8   6  10       13.43      272.63    555.24 o
   9   6  10      135.16      213.41    575.45 o
  10   6  10     1118.29     1248.20    726.63 o
 -11   7  10       80.59      159.06    366.77 o
 -10   7  10       79.92     -387.95    443.33 o
  -9   7  10      227.35     -325.61    344.14 o
  -8   7  10      400.01       77.07    332.35 o
  -7   7  10        1.04     -257.61    257.61 o
  -6   7  10      530.41      379.32    275.76 o
  -5   7  10      112.30      310.66    240.82 o
  -4   7  10     2923.65     3229.79    371.44 o
  -3   7  10     4741.79     4883.64    330.45 o
  -2   7  10      383.77      137.73    199.90 o
  -1   7  10      343.31      270.74    242.84 o
   0   7  10       36.06       69.56    223.19 o
   1   7  10        0.19     -138.35    217.23 o
   2   7  10      168.30      156.69    231.31 o
   3   7  10       16.50     -187.42    253.26 o
   4   7  10       26.07      208.30    283.02 o
   5   7  10      392.05      769.62    448.63 o
   6   7  10     1147.99      785.15    658.58 o
   7   7  10      599.78      324.18    607.96 o
   8   7  10     1059.62      900.33    658.82 o
   9   7  10      544.47      893.83    703.64 o
 -10   8  10     1100.52      905.18    410.11 o
  -9   8  10     1846.94     1193.07    437.25 o
  -8   8  10     3019.86     3154.67    518.58 o
  -7   8  10     2189.67     2100.42    410.56 o
  -6   8  10     2205.46     2371.19    365.11 o
  -5   8  10     1789.55     1962.22    299.92 o
  -4   8  10       16.18      228.19    244.82 o
  -3   8  10      277.29      382.18    259.66 o
  -2   8  10        1.04      -29.43    185.47 o
  -1   8  10      520.71      804.42    280.82 o
   0   8  10     1383.93     1196.07    299.81 o
   1   8  10     1341.15     1357.98    347.23 o
   2   8  10     2482.37     2405.31    339.81 o
   3   8  10     3965.93     4129.20    517.60 o
   4   8  10     2953.83     3090.34    503.33 o
   5   8  10     1173.52     1298.04    518.25 o
   6   8  10     1229.27      781.24    435.87 o
   7   8  10        4.48       70.83    559.19 o
   8   8  10     1430.05     1113.74    749.62 o
   9   8  10      991.67     1318.10    795.60 o
 -10   9  10       28.75      197.37    371.80 o
  -9   9  10       58.12       43.82    351.02 o
  -8   9  10       45.61     -216.51    346.75 o
  -7   9  10        2.95      -13.64    331.81 o
  -6   9  10       20.92      103.90    277.28 o
  -5   9  10      256.68      231.21    203.42 o
  -4   9  10       16.58       -9.11    242.32 o
  -3   9  10       80.70        7.36    250.87 o
  -2   9  10        0.11      143.40    269.58 o
  -1   9  10       24.76      156.93    263.83 o
   0   9  10     1098.45     1107.06    303.54 o
   1   9  10       60.33      -17.91    241.54 o
   2   9  10      896.88     1043.53    288.50 o
   3   9  10      912.01      468.18    273.79 o
   4   9  10     1210.29     1133.93    283.02 o
   5   9  10      657.94      383.40   1112.23 o
   6   9  10       49.32      -40.49    426.85 o
   7   9  10       13.23       44.82    587.99 o
   8   9  10        1.66       -2.55    606.80 o
  -9  10  10     2529.63     2388.92    557.48 o
  -8  10  10     1044.47     1008.56    462.13 o
  -7  10  10      674.71     1012.74    401.69 o
  -6  10  10      795.65     1128.38    345.55 o
  -5  10  10      603.26      559.91    336.05 o
  -4  10  10      137.10      142.81    241.22 o
  -3  10  10     1692.98     1586.53    304.41 o
  -2  10  10        2.08      -11.06    250.36 o
  -1  10  10       11.67        8.94    266.84 o
   0  10  10      653.87     1036.28    292.09 o
   1  10  10      917.18      986.80    284.83 o
   2  10  10     4022.78     4502.06    413.55 o
   3  10  10     4565.08     4523.82    451.99 o
   4  10  10     1524.22     1747.86    320.79 o
   5  10  10     1981.33     1861.41    515.69 o
   6  10  10     1237.32      799.47    534.56 o
   7  10  10       40.04       15.02    420.28 o
   8  10  10      325.09      607.96    705.03 o
  -8  11  10      316.79      120.32    416.91 o
  -7  11  10      745.82      976.33    410.67 o
  -6  11  10     1650.79     2242.61    409.81 o
  -5  11  10     1660.22     1812.73    469.65 o
  -4  11  10      493.32      411.14    238.93 o
  -3  11  10      297.84      471.82    245.25 o
  -2  11  10     2112.67     2547.18    466.27 o
  -1  11  10     3639.70     4082.55    443.21 o
   0  11  10     1020.15     1082.02    321.11 o
   1  11  10      109.54       97.90    232.76 o
   2  11  10       52.96      145.45    239.93 o
   3  11  10      497.25      564.32    286.55 o
   4  11  10     2197.11     2394.75    373.80 o
   5  11  10     1240.61     1007.60    405.27 o
   6  11  10      603.72      777.25    780.04 o
   7  11  10      697.32      774.67    501.86 o
  -8  12  10      464.60     1254.24    974.87 o
  -7  12  10      112.41      -23.54    338.82 o
  -6  12  10       20.56      447.36    386.26 o
  -5  12  10       24.84     -323.17    323.17 o
  -4  12  10       39.59      -25.67    302.66 o
  -3  12  10       65.60       47.25    287.68 o
  -2  12  10        0.52      -65.29    291.28 o
  -1  12  10        1.41       87.78    297.26 o
   0  12  10        7.37      324.75    326.25 o
   1  12  10       71.05     -246.11    248.73 o
   2  12  10       77.93      255.59    276.32 o
   3  12  10     1181.40      994.12    323.07 o
   4  12  10      995.87      940.05    310.14 o
   5  12  10      136.20      221.51    230.68 o
   6  12  10       32.09     -307.51    974.29 o
  -6  13  10     1231.11     2715.45    492.12 o
  -5  13  10      742.17      777.05    407.47 o
  -4  13  10     2147.88     2334.54    448.90 o
  -3  13  10     2280.24     2244.04    407.68 o
  -2  13  10     1661.41     1415.67    406.51 o
  -1  13  10     3604.75     3267.15    477.87 o
   0  13  10     1905.71     2215.72    397.07 o
   1  13  10      550.98      524.01    306.79 o
   2  13  10      146.79      298.37    283.89 o
   3  13  10      256.92       63.53    313.03 o
   4  13  10     1086.39     1392.73    343.93 o
   5  13  10     1202.70     1273.86    309.33 o
  -5  14  10     1370.35     1487.75    434.95 o
  -4  14  10      185.38       53.67    495.32 o
  -3  14  10      431.64      576.62    550.06 o
  -2  14  10      350.38      395.05    337.98 o
  -1  14  10      276.02      228.68    329.53 o
   0  14  10     1242.32     1316.70    382.91 o
   1  14  10      701.33     1321.11    356.47 o
   2  14  10      185.65      180.98    292.05 o
   3  14  10      127.93       81.82    322.02 o
   4  14  10       17.62      153.56    304.71 o
  -3  15  10      196.06      448.42    748.69 o
  -2  15  10      699.94      439.53    333.09 o
  -1  15  10      981.23      934.61    393.53 o
   0  15  10      621.36      515.03    345.51 o
   1  15  10      157.61      336.57    335.08 o
 -12   1  11      100.07     -472.02    561.98 o
 -11   1  11        0.56     -403.26    558.86 o
 -10   1  11      314.31      741.45    307.42 o
  -9   1  11      249.75      182.89    212.03 o
  -8   1  11      184.02      -19.97    223.57 o
  -7   1  11      208.02      554.62    276.06 o
  -6   1  11     1206.33     1288.21    279.14 o
  -5   1  11     9165.78     8603.78    428.91 o
  -4   1  11    13313.58    12953.31    600.85 o
  -3   1  11    14513.32    14102.99    465.01 o
  -2   1  11    12108.30    11941.10    521.15 o
  -1   1  11     2891.40     3063.71    264.09 o
   0   1  11      838.15      878.83    167.09 o
   1   1  11       44.67        9.76    169.52 o
   2   1  11      366.05      337.82    380.11 o
   3   1  11      766.01      856.79    402.02 o
   4   1  11     1202.30     1376.95    452.00 o
   5   1  11        1.99      -96.81    361.34 o
   6   1  11      311.30       65.41    359.49 o
   7   1  11     3832.51     4143.65    542.47 o
   8   1  11     4361.37     5010.49    577.42 o
   9   1  11     3272.15     3909.94    807.67 o
  10   1  11     2102.70     2729.23    606.22 o
 -12   2  11      363.87     -416.85    577.02 o
 -11   2  11      404.97     -266.00    585.09 o
 -10   2  11     1699.97     2170.90    445.11 o
  -9   2  11     1679.19     2286.01    460.12 o
  -8   2  11     3531.42     3446.64    369.86 o
  -7   2  11     2397.41     2680.81    365.96 o
  -6   2  11      513.29      381.36    247.25 o
  -5   2  11     1175.20     1354.20    270.83 o
  -4   2  11      147.47      203.84    223.05 o
  -3   2  11      254.87      255.24    212.67 o
  -2   2  11      280.06      279.01    195.16 o
  -1   2  11     1180.55     1142.45    213.57 o
   0   2  11     4256.39     4633.24    354.15 o
   1   2  11     4180.42     4110.93    364.24 o
   2   2  11     2072.69     1853.19    269.82 o
   3   2  11     6153.94     6199.11    692.13 o
   4   2  11     1616.80     2003.56    496.20 o
   5   2  11        3.44      395.01    387.66 o
   6   2  11     2732.37     2322.60    485.86 o
   7   2  11      716.76      619.84    401.51 o
   8   2  11      195.58      345.31    485.11 o
   9   2  11       62.73      450.98    513.68 o
  10   2  11      596.02      951.65    589.61 o
 -11   3  11      201.34      199.19    352.54 o
 -10   3  11       53.44     -162.91    289.06 o
  -9   3  11      317.98      502.32    366.79 o
  -8   3  11      330.84      427.47    220.27 o
  -7   3  11        3.98     -114.75    216.67 o
  -6   3  11      694.64      389.65    251.11 o
  -5   3  11     3218.00     3291.49    331.84 o
  -4   3  11     3134.46     3003.84    317.61 o
  -3   3  11     4321.54     4125.21    326.62 o
  -2   3  11     6500.88     6263.19    350.62 o
  -1   3  11       11.12      -91.62    182.48 o
   0   3  11     1725.40     1811.86    317.41 o
   1   3  11      196.90      312.84    238.55 o
   2   3  11      104.81      171.06    319.41 o
   3   3  11      514.99      741.10    251.95 o
   4   3  11     1896.10     1725.40    480.28 o
   5   3  11       23.55     -329.17    329.17 o
   6   3  11      831.48      498.47    383.52 o
   7   3  11      144.20      327.20    529.70 o
   8   3  11     1565.81     1514.79    657.42 o
   9   3  11     2188.44     2761.36    807.44 o
  10   3  11      143.29      544.56    558.96 o
 -11   4  11      450.54      338.36    343.98 o
 -10   4  11     2806.92     3426.97    550.95 o
  -9   4  11     4267.30     4478.53    613.59 o
  -8   4  11     3310.97     3523.10    521.04 o
  -7   4  11     3337.20     4064.15    375.63 o
  -6   4  11      790.30     1032.16    281.09 o
  -5   4  11       15.45      -36.71    229.27 o
  -4   4  11       22.09      138.86    215.27 o
  -3   4  11        4.56       25.27    205.58 o
  -2   4  11      508.58      368.11    203.90 o
  -1   4  11     2515.37     2662.61    240.96 o
   0   4  11     3104.59     3068.79    366.18 o
   1   4  11     6900.38     6682.71    547.07 o
   2   4  11     9997.81    10364.64    928.93 o
   3   4  11     9285.85     8541.94    589.42 o
   4   4  11     8186.69     8247.45    739.69 o
   5   4  11     2198.16     2512.23    495.10 o
   6   4  11      761.99      771.87    344.81 o
   7   4  11      293.34      368.07    530.63 o
   8   4  11       57.60     -112.40    461.19 o
   9   4  11       10.81      454.23    548.51 o
  10   4  11      333.73      702.71    621.43 o
 -11   5  11      762.50      934.95    410.09 o
 -10   5  11      350.05      546.32    391.33 o
  -9   5  11      108.56     -206.77    337.44 o
  -8   5  11     1086.45      975.63    401.81 o
  -7   5  11     3630.17     2997.82    446.74 o
  -6   5  11     1602.11     1398.98    303.47 o
  -5   5  11      218.94      -40.39    230.21 o
  -4   5  11     1441.30     1291.09    265.85 o
  -3   5  11      545.66      475.04    224.26 o
  -2   5  11      363.11      451.52    242.67 o
  -1   5  11     1462.40     1610.76    187.58 o
   0   5  11     2997.27     3159.58    389.12 o
   1   5  11     3523.08     3615.64    388.28 o
   2   5  11      521.41      643.48    311.33 o
   3   5  11        1.42      220.61    346.35 o
   4   5  11      430.84      337.41    313.38 o
   5   5  11      752.16      735.59    374.34 o
   6   5  11      199.76       34.14    511.12 o
   7   5  11      189.31      561.98    580.79 o
   8   5  11      113.31      406.16    597.74 o
   9   5  11      170.24      352.98    563.84 o
  10   5  11        0.06      557.80    587.99 o
 -11   6  11      536.35      648.45    408.18 o
 -10   6  11     1099.31     1570.40    484.98 o
  -9   6  11     1936.67     1620.62    519.57 o
  -8   6  11     1847.53     2460.44    491.36 o
  -7   6  11     1924.40     1700.78    392.68 o
  -6   6  11     1240.54      857.97    265.87 o
  -5   6  11       61.68        6.87    246.49 o
  -4   6  11       32.82       -5.44    237.12 o
  -3   6  11      172.09      -23.33    225.43 o
  -2   6  11        0.73      154.87    245.38 o
  -1   6  11     2485.23     2273.15    404.21 o
   0   6  11     2010.98     1915.83    360.16 o
   1   6  11     3111.79     3500.80    408.15 o
   2   6  11     9180.04     9720.95   1145.23 o
   3   6  11     3411.91     3186.40    473.52 o
   4   6  11     1892.24     1638.14    386.05 o
   5   6  11     1958.73     1962.67    391.43 o
   6   6  11       55.71      252.89    545.96 o
   7   6  11        2.33      166.27    544.79 o
   8   6  11        2.92      186.94    583.81 o
   9   6  11       60.29      253.12    613.76 o
 -10   7  11      779.99      355.18    403.11 o
  -9   7  11        0.00     -138.35    339.13 o
  -8   7  11      533.98      398.22    388.90 o
  -7   7  11     1858.72     1770.61    497.77 o
  -6   7  11     2297.07     2581.26    314.05 o
  -5   7  11      919.64      940.80    295.79 o
  -4   7  11      211.83      168.39    249.68 o
  -3   7  11      345.71      164.78    252.55 o
  -2   7  11     1799.65     1907.16    271.21 o
  -1   7  11     2270.79     2232.49    350.25 o
   0   7  11     3719.62     3580.44    385.11 o
   1   7  11     3746.26     3644.93    423.90 o
   2   7  11      482.92      612.87    315.41 o
   3   7  11      245.70      381.09    297.49 o
   4   7  11     2507.13     2173.76    405.28 o
   5   7  11     3538.00     3491.05    483.90 o
   6   7  11     2112.54     3313.59    959.31 o
   7   7  11     1629.26     1335.28    746.60 o
   8   7  11      463.49      734.75    664.85 o
   9   7  11       68.63      315.82    602.39 o
 -10   8  11      437.92      219.76    386.91 o
  -9   8  11      316.01      383.45    383.63 o
  -8   8  11        5.16     -317.16    317.16 o
  -7   8  11      134.68       18.92    343.63 o
  -6   8  11       59.14       44.02    327.16 o
  -5   8  11      524.51      463.42    252.00 o
  -4   8  11      240.65      396.46    295.63 o
  -3   8  11      372.65      249.34    264.54 o
  -2   8  11       97.21       18.30    183.98 o
  -1   8  11       66.81      114.02    273.57 o
   0   8  11       28.10     -149.27    253.04 o
   1   8  11      272.32      203.95    272.07 o
   2   8  11      527.10      423.46    320.78 o
   3   8  11     1334.04     1232.57    335.14 o
   4   8  11      350.97      333.37    302.55 o
   5   8  11       41.57     -170.17    210.20 o
   6   8  11       34.48      -66.18    555.24 o
   7   8  11        7.57      411.03    636.99 o
   8   8  11      569.03      867.58    730.57 o
  -9   9  11       22.17     -377.90    377.90 o
  -8   9  11      727.48      774.81    464.35 o
  -7   9  11     1390.58     1395.07    424.76 o
  -6   9  11     1274.19     1572.49    368.25 o
  -5   9  11     1641.16     1710.13    301.38 o
  -4   9  11     1133.74     1505.52    332.95 o
  -3   9  11     1365.02     1442.98    308.97 o
  -2   9  11     2893.93     2829.31    443.91 o
  -1   9  11     2022.55     2065.36    350.51 o
   0   9  11     2429.77     2474.09    369.65 o
   1   9  11     2909.33     3096.15    380.54 o
   2   9  11      396.68      292.83    282.35 o
   3   9  11       68.36      -96.51    253.55 o
   4   9  11      948.93      729.18    378.49 o
   5   9  11     2800.71     2667.67    352.59 o
   6   9  11     3287.80     2700.24    814.87 o
   7   9  11     2520.51     2939.94    998.33 o
   8   9  11     1159.03      950.95    736.61 o
  -9  10  11      114.50      327.77    442.31 o
  -8  10  11      393.59      155.27    437.46 o
  -7  10  11      799.21      769.99    406.73 o
  -6  10  11      151.15      525.59    310.61 o
  -5  10  11      415.14      554.42    240.89 o
  -4  10  11      270.41      257.53    258.09 o
  -3  10  11      691.43      709.28    263.38 o
  -2  10  11     1256.49     1573.28    452.47 o
  -1  10  11     1520.47     1431.50    343.20 o
   0  10  11      963.90      922.20    297.98 o
   1  10  11      189.77      250.17    251.77 o
   2  10  11      434.25      354.39    282.55 o
   3  10  11      178.55      309.41    274.15 o
   4  10  11      712.10      638.11    346.81 o
   5  10  11     1942.50     2416.17    647.66 o
   6  10  11      739.01     1549.90    586.72 o
   7  10  11       74.62      806.97    691.33 o
  -8  11  11      415.05      173.63    437.13 o
  -7  11  11      310.69      225.98    364.07 o
  -6  11  11     1317.21     1409.73    370.01 o
  -5  11  11      193.64     -137.29    363.11 o
  -4  11  11      386.82      294.40    253.96 o
  -3  11  11     1579.70     1068.54    391.84 o
  -2  11  11       82.07        7.50    301.21 o
  -1  11  11     1556.12     1747.75    366.50 o
   0  11  11     3025.07     2764.14    417.51 o
   1  11  11      591.52      748.73    291.67 o
   2  11  11      658.27      508.38    301.66 o
   3  11  11       32.56       54.13    271.08 o
   4  11  11      878.95      498.09    366.89 o
   5  11  11      456.22      572.08    423.46 o
   6  11  11      722.84     1368.86    595.87 o
  -7  12  11     1043.82     1366.21    437.47 o
  -6  12  11     1912.01     2715.25    489.42 o
  -5  12  11     1199.42     1450.60    445.47 o
  -4  12  11      129.01      -34.29    241.74 o
  -3  12  11      198.92       10.36    315.66 o
  -2  12  11     2375.76     2457.97    484.48 o
  -1  12  11     1409.07     1540.85    419.35 o
   0  12  11      362.71      581.46    320.32 o
   1  12  11     1604.76     1396.10    367.30 o
   2  12  11     1982.24     2006.43    427.15 o
   3  12  11     1435.68     1406.35    353.40 o
   4  12  11     1828.48     1553.47    440.73 o
   5  12  11     2553.85     2242.53    585.95 o
  -6  13  11       38.13     -123.61    366.59 o
  -5  13  11       89.75     -303.14    303.14 o
  -4  13  11      200.51      349.63    300.80 o
  -3  13  11       34.37      148.99    308.82 o
  -2  13  11        2.64      -55.36    315.52 o
  -1  13  11       16.28      -14.08    330.80 o
   0  13  11      103.40      218.98    303.45 o
   1  13  11       28.75      -46.11    278.66 o
   2  13  11      212.78     -276.07    276.07 o
   3  13  11        2.45       86.41    334.17 o
   4  13  11      489.33      398.30    286.60 o
  -4  14  11      619.90     1009.24    625.22 o
  -3  14  11       12.12      216.90    300.36 o
  -2  14  11      318.03      193.82    336.13 o
  -1  14  11      436.18      644.53    371.99 o
   0  14  11      974.55     1362.59    394.27 o
   1  14  11      663.27      627.52    324.65 o
   2  14  11      407.20       75.09    354.02 o
   3  14  11      641.20      460.28    381.58 o
 -11   0  12       48.21      -70.36    872.00 o
 -10   0  12      956.28      906.93    340.76 o
  -9   0  12     1487.16     1705.84    454.73 o
  -8   0  12     8001.65     9289.06    836.93 o
  -7   0  12    10070.71    11153.70    774.98 o
  -6   0  12      339.24      547.77    410.08 o
  -5   0  12      457.98      559.84    372.60 o
  -4   0  12     1212.19     1114.43    383.50 o
  -3   0  12      334.17      642.49    337.83 o
  -2   0  12       48.87       -3.01    286.59 o
  -1   0  12     3689.67     3793.01    441.93 o
   0   0  12     1574.77     1476.20    332.81 o
   1   0  12     2830.07     3395.86    452.83 o
   2   0  12     8390.84     6970.86   1073.57 o
   3   0  12     2403.69     2362.87    791.18 o
   4   0  12     2738.16     2481.53    760.99 o
   5   0  12     1897.79     2629.23    766.10 o
   6   0  12      209.87      353.21    528.54 o
   7   0  12      328.69      341.37    491.85 o
   8   0  12      116.34      158.84    463.28 o
   9   0  12       24.44      343.92    501.83 o
  10   0  12      242.65      682.74    500.90 o
 -11   1  12      116.30     -315.05    628.00 o
 -10   1  12      238.27      447.99    329.61 o
  -9   1  12        2.24      139.62    222.19 o
  -8   1  12        0.68      482.05    310.98 o
  -7   1  12      373.61      822.00    292.40 o
  -6   1  12       23.41     -128.64    239.57 o
  -5   1  12      576.71      420.87    263.57 o
  -4   1  12      791.75      630.07    255.14 o
  -3   1  12     1067.64     1181.57    259.17 o
  -2   1  12      642.65      780.36    235.26 o
  -1   1  12      338.70      273.97    204.80 o
   0   1  12      254.99      310.80    230.77 o
   1   1  12       82.72     -138.60    320.16 o
   2   1  12       38.26      330.39    415.29 o
   3   1  12      624.87      412.83    458.76 o
   4   1  12       55.95      309.87    391.86 o
   5   1  12      269.09      655.44    448.31 o
   6   1  12     1018.03     1083.11    417.19 o
   7   1  12      305.30      241.25    348.07 o
   8   1  12      483.31      711.08    393.31 o
   9   1  12      362.84      799.87    372.60 o
  10   1  12      151.25      434.98    390.37 o
 -11   2  12       11.36      146.12    273.32 o
 -10   2  12      662.61     1177.76    423.51 o
  -9   2  12     2392.18     2769.59    341.00 o
  -8   2  12     2735.54     2770.92    365.22 o
  -7   2  12     2381.74     2409.92    369.55 o
  -6   2  12      311.44      569.60    275.87 o
  -5   2  12        4.72       70.54    242.81 o
  -4   2  12      271.07      508.67    246.51 o
  -3   2  12       25.98      -63.04    231.00 o
  -2   2  12     1533.81     1632.19    264.19 o
  -1   2  12      651.89      857.65    236.93 o
   0   2  12      506.66      533.90    163.18 o
   1   2  12     1553.00     1520.95    349.40 o
   2   2  12     3194.82     3072.65    303.28 o
   3   2  12     4552.98     5016.78    848.08 o
   4   2  12     2076.18     2273.25    555.05 o
   5   2  12      851.43     1317.40    490.13 o
   6   2  12      309.40      604.33    397.86 o
   7   2  12      121.27      300.25    357.59 o
   8   2  12      298.34      338.92    362.97 o
   9   2  12       35.43     -201.48    315.08 o
  10   2  12      256.48       82.21    480.70 o
 -11   3  12      272.71      106.07    326.09 o
 -10   3  12      387.29      348.80    366.63 o
  -9   3  12       71.26      393.73    348.20 o
  -8   3  12      111.19      124.23    232.63 o
  -7   3  12      589.75      409.52    265.37 o
  -6   3  12      765.24     1043.62    280.05 o
  -5   3  12     1392.64     1536.40    298.37 o
  -4   3  12     5826.71     6195.99    428.57 o
  -3   3  12     5357.46     5590.74    378.51 o
  -2   3  12     4700.00     5024.08    347.66 o
  -1   3  12     3975.26     4581.67    400.78 o
   0   3  12     1394.70     1708.99    339.74 o
   1   3  12     1729.00     1964.47    360.62 o
   2   3  12       14.97      -94.80    336.74 o
   3   3  12     1066.22     1054.62    498.53 o
   4   3  12       92.15      344.28    441.18 o
   5   3  12     2199.25     2030.66    512.66 o
   6   3  12     2121.59     2277.35    486.32 o
   7   3  12     1873.20     1791.14    448.05 o
   8   3  12     4963.67     6185.02   1115.83 o
   9   3  12     1496.80     2160.60    766.80 o
  10   3  12      803.06     1123.73    656.49 o
 -11   4  12       62.42     -214.25    438.08 o
 -10   4  12       99.73      104.75    358.83 o
  -9   4  12      441.39      317.09    368.64 o
  -8   4  12      414.68      394.76    261.16 o
  -7   4  12        1.64     -181.01    227.51 o
  -6   4  12      153.66       46.37    264.60 o
  -5   4  12       53.22      297.05    252.83 o
  -4   4  12      357.57      304.62    247.07 o
  -3   4  12      300.63      477.81    236.25 o
  -2   4  12      250.04      292.27    227.70 o
  -1   4  12       35.35       46.83    219.95 o
   0   4  12       78.72      256.85    276.92 o
   1   4  12        1.81      375.17    276.53 o
   2   4  12      441.40      359.96    373.35 o
   3   4  12      144.17       31.37    410.37 o
   4   4  12      324.81      398.26    652.78 o
   5   4  12      135.44       21.81    362.88 o
   6   4  12      746.82      901.82    866.19 o
   7   4  12       39.41      522.73    546.19 o
   8   4  12      103.85      709.67    599.60 o
   9   4  12       68.54      536.43    576.61 o
 -11   5  12        8.83     -119.35    354.14 o
 -10   5  12      423.99       20.01    356.97 o
  -9   5  12       43.31     -309.39    309.39 o
  -8   5  12       91.74      -62.66    340.62 o
  -7   5  12       55.98       -0.98    223.84 o
  -6   5  12     1469.81     1374.40    299.74 o
  -5   5  12     3713.33     3799.74    374.98 o
  -4   5  12     1858.89     2128.32    322.15 o
  -3   5  12     6162.67     6352.89    419.10 o
  -2   5  12    10336.32    10682.00    672.24 o
  -1   5  12     2875.57     3504.80    386.01 o
   0   5  12     1915.00     2224.61    376.96 o
   1   5  12       84.94      193.03    277.74 o
   2   5  12      651.02      341.60    379.05 o
   3   5  12       88.13      172.93    362.36 o
   4   5  12       69.48       18.92    381.83 o
   5   5  12     2412.77     1981.06    469.75 o
   6   5  12     3747.40     3137.54    567.78 o
   7   5  12     3218.80     4059.95   1005.52 o
   8   5  12     1907.01     3402.76    967.90 o
   9   5  12     2801.32     3177.74    943.99 o
 -10   6  12      383.77      437.35    409.76 o
  -9   6  12      331.67      283.81    359.86 o
  -8   6  12      304.54      308.50    363.24 o
  -7   6  12      577.66      524.84    233.35 o
  -6   6  12       76.73      144.62    232.42 o
  -5   6  12        0.62       19.25    255.66 o
  -4   6  12     2744.49     2207.87    338.78 o
  -3   6  12     1260.37     1085.24    308.37 o
  -2   6  12        0.18      103.05    237.89 o
  -1   6  12      783.75      728.53    325.23 o
   0   6  12     1262.47     1120.73    343.94 o
   1   6  12      807.94      965.89    331.93 o
   2   6  12     1775.91     1493.86    388.32 o
   3   6  12     1546.00     1747.96    429.25 o
   4   6  12     1207.03     1435.42    375.08 o
   5   6  12      336.15       85.84    317.19 o
   6   6  12      315.25      468.39    624.91 o
   7   6  12        0.97       27.63    555.94 o
   8   6  12       26.29      504.39    626.30 o
   9   6  12      128.14     -265.43    498.35 o
 -10   7  12       20.80     -272.82    370.52 o
  -9   7  12      163.78      -11.85    377.27 o
  -8   7  12       49.90     -340.26    340.26 o
  -7   7  12       85.64      151.38    328.73 o
  -6   7  12       20.21      -49.99    232.43 o
  -5   7  12      326.45      169.64    255.00 o
  -4   7  12     2256.00     2254.05    358.93 o
  -3   7  12     4639.04     4833.51    479.52 o
  -2   7  12     1906.11     2506.23    320.87 o
  -1   7  12        8.32       42.30    319.69 o
   0   7  12       57.29      317.69    311.53 o
   1   7  12       43.25      149.50    282.79 o
   2   7  12      191.90      136.87    312.81 o
   3   7  12       92.94      166.83    337.97 o
   4   7  12        1.46      151.07    297.80 o
   5   7  12      235.68      105.26    253.27 o
   6   7  12      556.57      524.13    666.02 o
   7   7  12      648.34      288.19    655.10 o
   8   7  12     1252.99     1993.40    881.05 o
  -9   8  12     1345.36     1122.65    504.77 o
  -8   8  12      178.90      329.64    430.05 o
  -7   8  12      611.66      517.01    451.54 o
  -6   8  12     2391.52     2375.07    338.26 o
  -5   8  12      139.34       91.21    248.13 o
  -4   8  12      753.21      734.56    314.15 o
  -3   8  12     1788.66     1861.07    330.39 o
  -2   8  12      155.55      289.59    301.46 o
  -1   8  12     1112.54      967.47    318.17 o
   0   8  12     2841.94     2857.97    423.22 o
   1   8  12     4843.79     5543.98    601.32 o
   2   8  12     2901.93     2602.54    421.63 o
   3   8  12     2752.86     2581.90    473.04 o
   4   8  12     2698.90     2741.51    447.56 o
   5   8  12     1108.73     1171.35    322.72 o
   6   8  12      100.05      195.53    626.77 o
   7   8  12       35.33     1004.83    713.62 o
   8   8  12      119.96       26.47    602.85 o
  -9   9  12       15.37      110.54    423.42 o
  -8   9  12       90.05     -174.64    396.39 o
  -7   9  12      193.92      -33.27    351.33 o
  -6   9  12      198.03     -153.09    333.24 o
  -5   9  12       21.26     -139.09    259.83 o
  -4   9  12      100.48       52.47    264.13 o
  -3   9  12       28.30     -219.39    219.39 o
  -2   9  12      919.49      467.80    330.95 o
  -1   9  12      311.55      249.68    271.55 o
   0   9  12        4.09      -35.18    253.79 o
   1   9  12      459.69       71.13    257.90 o
   2   9  12       12.28      -37.44    300.08 o
   3   9  12      762.50      826.86    329.35 o
   4   9  12      586.61      629.29    341.44 o
   5   9  12      871.54      696.23    294.51 o
   6   9  12      519.61      458.49    473.74 o
   7   9  12       12.80      335.33    686.22 o
  -8  10  12      212.12      582.38    463.41 o
  -7  10  12      107.46       59.17    345.96 o
  -6  10  12      632.88      541.18    378.41 o
  -5  10  12      750.56     1038.35    309.37 o
  -4  10  12       63.90       74.62    260.19 o
  -3  10  12        5.25       50.85    209.75 o
  -2  10  12       78.36       84.96    311.52 o
  -1  10  12      217.19      -66.57    317.67 o
   0  10  12      618.02      650.91    296.58 o
   1  10  12     2944.62     3005.87    397.72 o
   2  10  12     3336.93     3059.45    435.33 o
   3  10  12     3283.21     3743.91    889.71 o
   4  10  12     3178.23     2905.92    476.17 o
   5  10  12      725.83      705.55    323.64 o
   6  10  12      327.09      330.55    517.42 o
   7  10  12      226.85     1043.61    805.81 o
  -7  11  12      595.19      567.42    398.39 o
  -6  11  12     1704.17     1810.84    622.44 o
  -5  11  12      663.23     1009.18    448.24 o
  -4  11  12      342.88      405.97    266.44 o
  -3  11  12     2062.80     2071.83    466.32 o
  -2  11  12     1971.66     2126.63    428.49 o
  -1  11  12     1697.63     1584.09    426.17 o
   0  11  12     1667.76     1633.99    380.87 o
   1  11  12     1027.99     1283.60    338.92 o
   2  11  12      803.23      427.60    330.35 o
   3  11  12        9.32     -175.73    458.75 o
   4  11  12      740.37      856.80    374.93 o
   5  11  12     1150.86     1456.67    329.17 o
   6  11  12      548.18      636.31    530.42 o
  -6  12  12        0.50      -32.44    392.38 o
  -5  12  12       48.56     -320.69    320.69 o
  -4  12  12       40.19     -147.66    221.53 o
  -3  12  12      337.23      300.24    352.24 o
  -2  12  12      116.25     -164.60    306.68 o
  -1  12  12        2.97     -108.94    313.25 o
   0  12  12      131.23      -49.69    315.50 o
   1  12  12     1188.73     1370.40    382.53 o
   2  12  12     1642.01     1226.79    409.57 o
   3  12  12      472.08      337.89    493.89 o
   4  12  12       84.87       79.94    316.80 o
   5  12  12       43.69      218.06    702.24 o
  -5  13  12      610.91      769.42    404.81 o
  -4  13  12      144.35     -537.98    621.08 o
  -3  13  12     1016.01     1321.61    413.73 o
  -2  13  12     2770.33     2843.91    517.89 o
  -1  13  12     2225.84     2114.88    469.21 o
   0  13  12     1634.78     1773.10    449.51 o
   1  13  12      848.67      203.30    358.82 o
   2  13  12      199.41      -18.14    340.18 o
   3  13  12        3.44     -112.89    322.18 o
  -3  14  12      159.61       29.33    325.28 o
  -2  14  12       50.65      247.32    357.08 o
  -1  14  12      251.86      906.21    415.73 o
   0  14  12      593.78      462.72    377.50 o
   1  14  12        8.50       33.39    365.64 o
 -11   1  13      769.46      537.36    706.64 o
 -10   1  13      598.34      892.86    247.58 o
  -9   1  13     1392.39     1118.66    315.51 o
  -8   1  13      301.22      241.89    271.59 o
  -7   1  13        4.17      208.81    256.32 o
  -6   1  13      602.08      889.19    302.81 o
  -5   1  13     4852.82     5194.79    429.53 o
  -4   1  13     5789.32     5456.30    407.07 o
  -3   1  13     6698.99     6885.85    423.93 o
  -2   1  13     4081.51     3979.29    344.09 o
  -1   1  13       43.87       85.09    227.93 o
   0   1  13       17.14      -34.20    252.00 o
   1   1  13       34.92      -72.17    337.98 o
   2   1  13      957.02      680.91    507.36 o
   3   1  13     3119.25     2337.22    584.50 o
   4   1  13       27.87      333.89    444.24 o
   5   1  13      747.15      945.60    445.37 o
   6   1  13      362.45      895.14    409.57 o
   7   1  13     1686.83     2250.31    503.85 o
   8   1  13     4630.45     5018.46    624.71 o
   9   1  13     3070.75     3685.74    549.35 o
 -11   2  13      130.83      217.38    315.17 o
 -10   2  13      723.41      631.40    369.63 o
  -9   2  13      696.34     1144.78    372.64 o
  -8   2  13     1666.60     2233.34    359.69 o
  -7   2  13     3655.71     3319.08    418.15 o
  -6   2  13     1092.26     1107.25    309.20 o
  -5   2  13      313.63      453.99    276.43 o
  -4   2  13       50.40      381.14    255.97 o
  -3   2  13        9.93       44.31    250.90 o
  -2   2  13        3.09      258.46    244.03 o
  -1   2  13      229.84      250.46    268.58 o
   0   2  13     1221.59     1229.40    226.02 o
   1   2  13     2610.71     2651.63    484.79 o
   2   2  13     2642.57     1996.15    573.37 o
   3   2  13     3860.31     4190.82    675.88 o
   4   2  13     3658.46     3035.87    605.67 o
   5   2  13      562.71      770.90    456.33 o
   6   2  13      291.25      520.24    421.83 o
   7   2  13      236.38      369.75    404.34 o
   8   2  13        4.67      152.25    518.55 o
   9   2  13       45.50     -155.79    606.33 o
 -11   3  13        0.19      -67.72    332.99 o
 -10   3  13      112.32      264.19    371.77 o
  -9   3  13       15.63       10.34    219.47 o
  -8   3  13      150.99      -73.74    293.15 o
  -7   3  13        6.31       -2.39    242.16 o
  -6   3  13     1215.10     1167.86    298.04 o
  -5   3  13     2367.71     1898.53    321.55 o
  -4   3  13     2737.92     2539.14    338.19 o
  -3   3  13     1434.85     1385.65    304.25 o
  -2   3  13     1088.53     1169.21    338.94 o
  -1   3  13      522.43      617.36    288.60 o
   0   3  13      270.11      425.93    301.68 o
   1   3  13      316.03      382.14    414.70 o
   2   3  13        3.96      175.62    371.25 o
   3   3  13      971.90      713.14    501.39 o
   4   3  13     1565.85     1431.91    520.78 o
   5   3  13       31.21       52.77    408.80 o
   6   3  13      447.51      360.90    417.91 o
   7   3  13     1891.55     2501.50    848.31 o
   8   3  13     3362.56     3796.84    951.88 o
   9   3  13     1442.71     2466.21    806.51 o
 -10   4  13     1348.54     1481.84    487.42 o
  -9   4  13     2770.28     2946.30    541.52 o
  -8   4  13     4278.51     4873.35    481.23 o
  -7   4  13     2799.44     3081.28    377.62 o
  -6   4  13     1927.79     2205.52    334.20 o
  -5   4  13      336.62      755.68    289.54 o
  -4   4  13       78.14      243.29    264.90 o
  -3   4  13      583.01      722.72    273.24 o
  -2   4  13      137.00      326.09    279.06 o
  -1   4  13     2209.91     2338.68    297.87 o
   0   4  13     2909.32     2694.41    410.47 o
   1   4  13     3630.45     3357.36    465.58 o
   2   4  13     3049.63     2921.91    723.61 o
   3   4  13     7147.93     6175.37    651.04 o
   4   4  13     8196.02     8817.04   1381.73 o
   5   4  13     2090.76     1998.00    511.69 o
   6   4  13      958.00     1489.47    444.96 o
   7   4  13      424.49      238.26    340.87 o
   8   4  13       34.65      345.32    604.01 o
   9   4  13       68.21      922.16    642.79 o
 -10   5  13       34.66     -126.79    361.96 o
  -9   5  13        0.37     -184.11    353.56 o
  -8   5  13      581.38      554.05    239.38 o
  -7   5  13      799.60      674.37    280.70 o
  -6   5  13       30.85      -39.89    243.88 o
  -5   5  13       26.41       10.47    258.59 o
  -4   5  13       10.31     -115.69    248.14 o
  -3   5  13       23.10      178.98    292.74 o
  -2   5  13      286.08      650.25    279.17 o
  -1   5  13      949.45     1005.27    354.68 o
   0   5  13     1930.73     1483.78    362.02 o
   1   5  13     2657.62     1932.81    421.11 o
   2   5  13      130.31       33.10    384.51 o
   3   5  13     1641.63     1432.06    423.10 o
   4   5  13     1003.41      582.65    432.27 o
   5   5  13        2.63      172.37    406.85 o
   6   5  13        9.00       70.18    574.98 o
   7   5  13      206.45      371.32    587.99 o
   8   5  13      156.08      264.27    616.32 o
   9   5  13        9.80      512.98    660.44 o
 -10   6  13      841.69       90.92    442.85 o
  -9   6  13     1389.31     1565.74    474.36 o
  -8   6  13     2410.92     2440.69    530.16 o
  -7   6  13     2527.27     2540.30    349.70 o
  -6   6  13      915.37      605.59    300.01 o
  -5   6  13      150.52       15.78    257.53 o
  -4   6  13     1381.50     1491.61    317.42 o
  -3   6  13      807.45      672.89    292.36 o
  -2   6  13      176.37      227.43    246.00 o
  -1   6  13      210.76      328.77    326.00 o
   0   6  13      691.53     1156.46    366.05 o
   1   6  13     2483.40     1954.36    454.01 o
   2   6  13     2865.20     2828.71    953.71 o
   3   6  13     1977.98     1487.00    413.85 o
   4   6  13     1852.69     1486.58    375.88 o
   5   6  13     1484.56     1183.86    420.51 o
   6   6  13        5.96      155.50    595.54 o
   7   6  13       29.68     -373.65    478.61 o
   8   6  13      280.61      948.63    723.37 o
  -9   7  13       64.49        9.65    366.46 o
  -8   7  13      267.19     -285.43    523.39 o
  -7   7  13      394.10       -2.38    236.08 o
  -6   7  13       29.43      100.11    258.19 o
  -5   7  13       51.43     -179.22    243.94 o
  -4   7  13      494.94      523.03    309.94 o
  -3   7  13     2251.91     2787.52    383.69 o
  -2   7  13     5994.45     6125.45    533.62 o
  -1   7  13     2650.00     2826.92    433.96 o
   0   7  13      853.36     1045.18    350.48 o
   1   7  13      873.90      579.76    345.82 o
   2   7  13      127.25      242.94    302.98 o
   3   7  13      576.39      659.83    394.17 o
   4   7  13      839.54      505.04    347.91 o
   5   7  13     2784.39     2649.62    489.41 o
   6   7  13     1131.52      953.51    746.83 o
   7   7  13      203.83      632.11    727.09 o
   8   7  13      307.89      408.02    669.96 o
  -9   8  13      255.35      150.72    431.31 o
  -8   8  13      234.09     -383.69    383.69 o
  -7   8  13       98.88      178.46    377.92 o
  -6   8  13        1.30     -235.87    235.87 o
  -5   8  13       44.88     -186.48    277.34 o
  -4   8  13       46.63     -136.38    270.82 o
  -3   8  13       18.13      -97.32    249.24 o
  -2   8  13      309.52      616.44    372.65 o
  -1   8  13     1317.22     1083.83    353.41 o
   0   8  13      872.46      801.63    319.46 o
   1   8  13       14.17      301.98    322.34 o
   2   8  13      785.30      709.21    344.51 o
   3   8  13      188.93      372.24    369.05 o
   4   8  13       49.31       39.88    316.98 o
   5   8  13      100.88      -15.80    269.34 o
   6   8  13       53.00      240.35    611.44 o
   7   8  13        2.82      611.91    676.70 o
  -8   9  13       17.13     -163.88    405.57 o
  -7   9  13       28.12     -253.51    357.08 o
  -6   9  13      373.52      144.92    247.83 o
  -5   9  13      964.56      816.45    326.97 o
  -4   9  13      804.36     1065.64    339.88 o
  -3   9  13     1924.27     2097.21    328.52 o
  -2   9  13     3494.78     3470.99    508.21 o
  -1   9  13     4037.45     4854.45    563.88 o
   0   9  13     2566.53     3717.13    558.57 o
   1   9  13      452.83      584.25    339.87 o
   2   9  13       20.06     -102.09    299.11 o
   3   9  13       70.67       55.20    335.88 o
   4   9  13      730.64      632.47    359.11 o
   5   9  13     1616.46     1225.21    336.90 o
   6   9  13     1334.92     1828.75    919.60 o
   7   9  13      306.68      -19.51    628.63 o
  -8  10  13       45.58       95.26    437.60 o
  -7  10  13      285.65     -225.61    370.40 o
  -6  10  13      819.15     1030.84    496.31 o
  -5  10  13      997.18     1291.96    343.95 o
  -4  10  13      226.41      235.40    281.47 o
  -3  10  13      370.83      299.75    502.51 o
  -2  10  13     1214.95      776.49    379.89 o
  -1  10  13      839.57      979.23    394.44 o
   0  10  13      848.71      778.94    337.49 o
   1  10  13      818.84      614.59    440.73 o
   2  10  13      309.92       33.65    321.05 o
   3  10  13      307.24      455.92    311.07 o
   4  10  13      842.35      972.42    378.79 o
   5  10  13     1004.78     1037.68    324.96 o
   6  10  13      956.74     1476.42    694.35 o
  -7  11  13       29.98     -344.76    344.76 o
  -6  11  13       36.19     -106.95    419.15 o
  -5  11  13      136.07      162.06    267.93 o
  -4  11  13      323.02      392.85    268.34 o
  -3  11  13      499.81      570.85    392.66 o
  -2  11  13     1555.50     1504.77    435.03 o
  -1  11  13     3375.91     3719.92    541.96 o
   0  11  13     1716.64     2166.95    468.11 o
   1  11  13      287.16     -425.82    540.72 o
   2  11  13       19.99     -445.44    510.50 o
   3  11  13       80.44      508.96    369.94 o
   4  11  13      146.41      364.02    342.45 o
   5  11  13      182.57      496.90    325.50 o
  -6  12  13     1114.49     1447.22    580.35 o
  -5  12  13     1637.86     2377.26    503.21 o
  -4  12  13     1622.08     1551.61    551.38 o
  -3  12  13        1.84      129.81    344.21 o
  -2  12  13      957.72      936.42    420.59 o
  -1  12  13      485.36      295.03    360.48 o
   0  12  13      636.12      492.58    373.13 o
   1  12  13      501.27     -222.84    485.08 o
   2  12  13      252.80      -22.36    360.50 o
   3  12  13      754.03     1171.85    415.28 o
   4  12  13     1183.21     1490.85    373.33 o
  -4  13  13       60.90       31.34    311.80 o
  -3  13  13        0.02      303.64    360.52 o
  -2  13  13      101.98      256.34    364.23 o
  -1  13  13      211.60      283.90    343.88 o
   0  13  13      253.77      253.23    370.27 o
   1  13  13       36.54     -250.30    356.10 o
   2  13  13      176.91     -110.80    376.48 o
 -10   0  14     1335.98     1486.17    461.12 o
  -9   0  14     3062.06     3714.54    645.45 o
  -8   0  14     4483.97     4205.01    631.05 o
  -7   0  14     3351.94     3346.58    590.66 o
  -6   0  14      634.69      468.71    425.63 o
  -5   0  14      207.55      400.61    386.61 o
  -4   0  14       35.07      332.38    376.37 o
  -3   0  14      423.95       63.86    371.23 o
  -2   0  14      110.32      129.41    384.33 o
  -1   0  14     1398.45     1697.92    624.81 o
   0   0  14      661.40      728.74    496.59 o
   1   0  14     2192.59     1605.59    860.39 o
   2   0  14     6275.00     5832.51   1156.93 o
   3   0  14     7667.36     6393.33   1139.75 o
   4   0  14     8515.26     8876.95   1242.16 o
   5   0  14      121.68      404.53    577.77 o
   6   0  14       12.05      533.42    589.61 o
   7   0  14       82.09     -455.39    514.37 o
   8   0  14      347.97       37.39    557.10 o
   9   0  14        0.24        4.18    524.13 o
 -10   1  14       39.43      112.35    248.76 o
  -9   1  14       59.09      132.51    265.52 o
  -8   1  14        1.75        4.84    329.75 o
  -7   1  14       30.69       87.93    269.42 o
  -6   1  14      232.32      -19.88    263.08 o
  -5   1  14      150.69       73.25    270.35 o
  -4   1  14     1694.76     1961.23    328.45 o
  -3   1  14      617.73      590.81    281.38 o
  -2   1  14      160.66      139.45    250.93 o
  -1   1  14      184.97      422.42    324.25 o
   0   1  14      765.21      811.99    340.70 o
   1   1  14      409.88      578.58    384.79 o
   2   1  14       10.56      137.99    493.35 o
   3   1  14       17.14      -44.60    466.77 o
   4   1  14      243.21       42.36    440.44 o
   5   1  14      744.91      523.81    439.23 o
   6   1  14       61.38      -44.15    403.52 o
   7   1  14      107.12      310.28    401.79 o
   8   1  14      250.78       85.60    400.96 o
   9   1  14       31.34      331.68    409.22 o
 -10   2  14     1328.84     1394.82    469.34 o
  -9   2  14     3660.95     4952.28    501.23 o
  -8   2  14     3626.23     3918.03    455.06 o
  -7   2  14     1152.16     1680.68    351.29 o
  -6   2  14      227.99      360.33    274.92 o
  -5   2  14        1.00        7.57    254.15 o
  -4   2  14      311.59      564.22    282.77 o
  -3   2  14      132.72      271.49    275.44 o
  -2   2  14       18.64      135.25    279.92 o
  -1   2  14      316.76      365.09    308.34 o
   0   2  14      169.29      -39.84    428.00 o
   1   2  14     1323.61     1472.23    456.53 o
   2   2  14     3854.54     3389.79    689.90 o
   3   2  14     2082.64     1885.06    583.96 o
   4   2  14     4944.63     5564.48    733.37 o
   5   2  14     4874.30     4579.12    732.90 o
   6   2  14      212.34      121.70    393.01 o
   7   2  14       40.42      438.33    413.27 o
   8   2  14      126.83      263.17    612.02 o
   9   2  14       99.24     -410.63    709.21 o
 -10   3  14       38.36     -309.77    327.34 o
  -9   3  14       12.51     -177.84    241.37 o
  -8   3  14        2.60     -232.15    254.27 o
  -7   3  14      259.92      276.42    288.76 o
  -6   3  14      565.36      379.22    270.60 o
  -5   3  14     3571.43     4009.61    388.35 o
  -4   3  14     4673.98     4803.03    431.82 o
  -3   3  14     2312.64     2393.77    347.20 o
  -2   3  14     6003.02     6139.92    474.96 o
  -1   3  14     5152.99     5699.02    494.50 o
   0   3  14     2408.80     3007.65    468.36 o
   1   3  14     2525.43     2508.05    532.89 o
   2   3  14      959.75     1166.29    420.58 o
   3   3  14      261.54      889.63    503.56 o
   4   3  14      150.12       68.73    427.49 o
   5   3  14      636.98      376.77    709.32 o
   6   3  14      590.54      442.98    434.78 o
   7   3  14     1822.12     1662.72    799.08 o
   8   3  14     1101.12     1892.15    768.89 o
 -10   4  14      127.46     -219.98    378.58 o
  -9   4  14     1035.70      463.22    432.99 o
  -8   4  14      934.94      939.41    313.53 o
  -7   4  14       13.78     -133.15    260.97 o
  -6   4  14       16.55      107.39    247.91 o
  -5   4  14      336.63      274.35    289.09 o
  -4   4  14      942.93     1063.43    303.88 o
  -3   4  14       65.32       -7.11    291.04 o
  -2   4  14       56.43      -14.54    277.23 o
  -1   4  14        9.97      -59.51    315.25 o
   0   4  14       20.56      176.82    346.80 o
   1   4  14       32.04      502.60    438.90 o
   2   4  14      742.48      816.51    516.94 o
   3   4  14     1653.19     1433.05    785.84 o
   4   4  14      368.99      919.83    721.28 o
   5   4  14     1738.99     1846.83    539.27 o
   6   4  14      615.39      268.89    703.64 o
   7   4  14       97.05     -167.07    341.43 o
   8   4  14        0.02      482.56    633.97 o
 -10   5  14       66.00     -349.52    366.63 o
  -9   5  14       20.05     -131.49    369.54 o
  -8   5  14       90.26      225.95    259.73 o
  -7   5  14       84.71     -218.41    252.08 o
  -6   5  14      271.85      308.14    368.41 o
  -5   5  14     2413.23     2707.27    380.69 o
  -4   5  14     5648.51     5590.03    466.28 o
  -3   5  14     5409.58     5952.88    475.17 o
  -2   5  14     6935.52     7831.04    540.92 o
  -1   5  14     5385.24     5888.17    678.34 o
   0   5  14     1384.72     1293.30    417.65 o
   1   5  14     1281.64     1313.19    399.68 o
   2   5  14      412.63      456.37    411.27 o
   3   5  14      100.64      237.05    357.73 o
   4   5  14      158.50      136.11    408.80 o
   5   5  14      538.64       15.63    405.92 o
   6   5  14     1287.93     1001.54    430.73 o
   7   5  14     1473.25     2332.21    931.91 o
   8   5  14     2875.52     3436.67   1015.74 o
  -9   6  14       20.80       13.21    370.02 o
  -8   6  14        4.68      174.76    235.89 o
  -7   6  14      506.11      285.38    293.90 o
  -6   6  14      772.34     1146.72    329.26 o
  -5   6  14     1885.91     2055.32    357.40 o
  -4   6  14     1485.12     1240.79    353.60 o
  -3   6  14      318.05      313.14    271.88 o
  -2   6  14       54.51      263.16    234.40 o
  -1   6  14     1900.04     2083.54    416.07 o
   0   6  14     1788.36     2041.07    440.72 o
   1   6  14      962.49      763.55    371.79 o
   2   6  14      324.50      255.96    397.77 o
   3   6  14      138.85      185.08    355.63 o
   4   6  14      459.50      731.15    636.29 o
   5   6  14       68.04      159.99    397.22 o
   6   6  14       34.60     -191.92    316.98 o
   7   6  14      159.53      749.85    670.89 o
   8   6  14       45.60      130.97    629.32 o
  -9   7  14        0.74     -154.67    389.21 o
  -8   7  14       21.58     -328.21    399.14 o
  -7   7  14       61.36     -104.01    254.18 o
  -6   7  14       22.78      151.16    275.47 o
  -5   7  14      283.25      224.57    292.13 o
  -4   7  14     1381.01     1202.42    348.49 o
  -3   7  14     1062.92      874.89    307.25 o
  -2   7  14     1290.94     1269.01    352.14 o
  -1   7  14     1717.69     2012.51    395.03 o
   0   7  14       66.05     -135.31    317.59 o
   1   7  14      117.78      -66.47    311.05 o
   2   7  14        7.68     -167.52    352.14 o
   3   7  14        3.66      294.33    372.21 o
   4   7  14       29.64      -64.10    319.69 o
   5   7  14       10.60     -303.05    303.05 o
   6   7  14      244.42      365.05    668.80 o
   7   7  14      666.84      787.70    768.89 o
  -8   8  14      306.50     -414.63    414.63 o
  -7   8  14      641.54      492.76    265.71 o
  -6   8  14     1526.38     1891.54    353.37 o
  -5   8  14     2355.47     2934.36    457.17 o
  -4   8  14     1319.94      965.14    337.79 o
  -3   8  14       86.82       72.52    251.89 o
  -2   8  14      113.81      357.10    336.60 o
  -1   8  14     1552.68     1381.55    366.75 o
   0   8  14     4849.55     5118.75    600.99 o
   1   8  14     4025.57     3962.44    522.85 o
   2   8  14     2694.26     2738.64    461.78 o
   3   8  14     2558.57     2240.27    500.24 o
   4   8  14      960.09      862.16    400.64 o
   5   8  14      545.79      612.89    370.63 o
   6   8  14      796.53      609.35    758.44 o
   7   8  14      802.20     1146.02    823.23 o
  -8   9  14        0.91      273.45    456.18 o
  -7   9  14      286.58       39.72    374.97 o
  -6   9  14      128.01      253.26    263.89 o
  -5   9  14        0.08     -283.60    283.60 o
  -4   9  14       42.71      347.32    299.69 o
  -3   9  14       11.76       35.11    331.90 o
  -2   9  14      245.12      220.97    345.24 o
  -1   9  14      446.53      660.23    368.30 o
   0   9  14       23.46      199.48    342.26 o
   1   9  14      598.17      928.21    388.15 o
   2   9  14      184.10      245.57    337.50 o
   3   9  14       51.00     -156.10    360.31 o
   4   9  14      202.70      303.66    358.14 o
   5   9  14      706.33      396.76    318.37 o
   6   9  14      199.99      -45.28    577.31 o
  -7  10  14      303.84      544.64    430.31 o
  -6  10  14      669.25      921.96    296.70 o
  -5  10  14     1126.36     1061.27    347.70 o
  -4  10  14      534.20      680.21    310.58 o
  -3  10  14      336.58      476.55    377.58 o
  -2  10  14        0.94      208.39    381.84 o
  -1  10  14     1362.93     1190.32    457.53 o
   0  10  14     2322.81     2274.03    612.11 o
   1  10  14     1192.29     1018.23    397.52 o
   2  10  14     1542.41     1951.65    425.89 o
   3  10  14     1835.19     1782.77    489.50 o
   4  10  14      666.54      236.09    360.93 o
   5  10  14      428.74      570.99    431.91 o
  -6  11  14      656.72      445.14    469.68 o
  -5  11  14      588.64      675.80    312.81 o
  -4  11  14      499.22      470.03    261.93 o
  -3  11  14      186.95      237.46    372.47 o
  -2  11  14      376.81      307.27    387.63 o
  -1  11  14     1728.09     1382.00    501.49 o
   0  11  14     2065.45     1988.21    592.85 o
   1  11  14     1671.00     2368.69    622.34 o
   2  11  14      386.32      389.83    351.39 o
   3  11  14       73.04      221.01    319.94 o
   4  11  14      157.95      152.86    327.88 o
  -4  12  14      419.96      442.79    567.70 o
  -3  12  14       14.14       45.16    356.43 o
  -2  12  14        3.29     -158.64    340.11 o
  -1  12  14       12.74     -246.84    337.20 o
   0  12  14      846.97      650.88    813.32 o
   1  12  14      715.66      398.25    445.36 o
   2  12  14      128.88      431.02    455.12 o
   3  12  14       30.52     -251.48    393.72 o
  -1  13  14      796.84      834.04    409.46 o
 -10   1  15       39.75     -214.04    246.74 o
  -9   1  15       42.39      -43.94    278.79 o
  -8   1  15      102.58        9.20    273.49 o
  -7   1  15       11.50     -156.90    276.09 o
  -6   1  15        0.72      -77.37    259.25 o
  -5   1  15      440.36      105.48    274.95 o
  -4   1  15     3289.26     3474.00    376.91 o
  -3   1  15     1147.98      866.37    315.25 o
  -2   1  15     1128.39     1618.72    400.28 o
  -1   1  15     1929.13     2128.48    452.26 o
   0   1  15       39.49      260.38    302.04 o
   1   1  15      412.34      158.51    349.84 o
   2   1  15      886.20     1169.87    570.36 o
   3   1  15      553.67      787.49    505.43 o
   4   1  15      788.90     1002.22    524.27 o
   5   1  15      147.26     -236.62    551.41 o
   6   1  15     1552.18     1789.25    560.16 o
   7   1  15     3273.14     3068.20    615.51 o
   8   1  15     2940.48     2901.14    606.57 o
 -10   2  15      285.88      272.40    393.64 o
  -9   2  15      307.56      225.50    373.09 o
  -8   2  15       87.80     -186.70    279.77 o
  -7   2  15     1762.53     1581.27    364.22 o
  -6   2  15     2161.03     2185.13    356.93 o
  -5   2  15      568.29      505.38    277.68 o
  -4   2  15       37.75      458.92    270.35 o
  -3   2  15      229.39     -133.96    266.13 o
  -2   2  15      294.44      175.19    329.11 o
  -1   2  15       11.92     -187.90    291.24 o
   0   2  15     1813.38     1798.05    517.85 o
   1   2  15      633.71      920.03    429.33 o
   2   2  15     2915.33     2478.00    646.94 o
   3   2  15     2503.23     2505.23    618.75 o
   4   2  15      735.40     1043.12    511.26 o
   5   2  15     1214.65      954.67    496.68 o
   6   2  15      235.64      -89.45    431.69 o
   7   2  15       99.31       34.64    620.03 o
   8   2  15       26.65     -304.15    386.35 o
 -10   3  15       17.93     -326.71    360.99 o
  -9   3  15        0.39      -32.94    266.00 o
  -8   3  15        0.98     -245.05    263.64 o
  -7   3  15       22.33     -160.00    283.57 o
  -6   3  15      458.84       62.08    284.23 o
  -5   3  15      677.29      504.46    307.14 o
  -4   3  15      339.25      182.79    277.87 o
  -3   3  15      301.43       71.41    306.65 o
  -2   3  15     1122.11     1176.38    337.76 o
  -1   3  15     1608.60     1588.07    352.69 o
   0   3  15      248.87      400.48    461.67 o
   1   3  15      262.36      338.56    421.22 o
   2   3  15      825.19      579.43    361.42 o
   3   3  15      416.96      634.47    506.80 o
   4   3  15      229.59      130.92    434.82 o
   5   3  15       78.84       76.52    436.19 o
   6   3  15      625.15      737.25    493.19 o
   7   3  15      596.72      245.92    636.75 o
   8   3  15      801.30     1222.42    745.44 o
  -9   4  15     1668.83     1754.72    345.99 o
  -8   4  15     2483.92     2733.10    423.59 o
  -7   4  15     3151.11     3398.80    458.12 o
  -6   4  15     2326.45     2302.98    390.23 o
  -5   4  15     1015.69      935.88    343.66 o
  -4   4  15      333.84      388.76    283.40 o
  -3   4  15      237.21      184.29    288.16 o
  -2   4  15       70.40       59.98    257.07 o
  -1   4  15      307.54      292.31    363.88 o
   0   4  15      842.00      763.25    392.74 o
   1   4  15     1686.96     1595.76    490.82 o
   2   4  15     3311.42     3120.78    609.34 o
   3   4  15     3080.00     3692.81   1008.08 o
   4   4  15     3680.81     4856.01   1168.55 o
   5   4  15     3309.27     3301.56    648.98 o
   6   4  15      964.41      794.38    473.65 o
   7   4  15      199.61      -11.76    378.92 o
  -9   5  15        8.31     -103.34    369.36 o
  -8   5  15       48.11     -158.44    338.94 o
  -7   5  15        4.31     -270.28    270.28 o
  -6   5  15       53.92      125.56    302.27 o
  -5   5  15       72.68      119.02    291.01 o
  -4   5  15     1074.49      748.72    352.08 o
  -3   5  15      377.74      452.26    286.83 o
  -2   5  15      196.33      105.75    242.80 o
  -1   5  15        0.75       46.07    355.35 o
   0   5  15      162.50       13.02    352.52 o
   1   5  15       38.28      272.77    419.60 o
   2   5  15       65.37      178.11    385.20 o
   3   5  15      397.14      368.39    354.86 o
   4   5  15      167.29      367.75    464.21 o
   5   5  15      104.67       69.49    423.14 o
   6   5  15        1.05     -133.35    507.29 o
   7   5  15       14.83     -134.00    569.06 o
  -9   6  15      836.19     1010.50    504.32 o
  -8   6  15     1707.14     1816.18    373.38 o
  -7   6  15      729.19      937.97    341.03 o
  -6   6  15     1133.08     1039.25    350.26 o
  -5   6  15     1054.69      934.71    322.33 o
  -4   6  15       34.43      274.20    322.61 o
  -3   6  15       60.28       51.05    266.34 o
  -2   6  15       57.03        1.16    301.95 o
  -1   6  15        0.16      -25.61    339.79 o
   0   6  15      248.19      382.53    359.94 o
   1   6  15     2427.69     2456.11    546.02 o
   2   6  15     3449.17     3773.42    618.56 o
   3   6  15     2577.04     2514.65    599.82 o
   4   6  15     1106.03     1237.31    531.62 o
   5   6  15      600.22      474.40    442.76 o
   6   6  15      685.44      882.57    421.60 o
   7   6  15      243.45      214.11    646.28 o
  -8   7  15      105.06     -207.48    430.19 o
  -7   7  15      155.16      283.73    289.37 o
  -6   7  15       31.23     -268.68    268.68 o
  -5   7  15     1619.78     1408.63    378.02 o
  -4   7  15     2791.61     2939.27    431.68 o
  -3   7  15     1190.66     1593.59    352.84 o
  -2   7  15     2086.27     2468.62    433.05 o
  -1   7  15     2924.10     3167.45    512.64 o
   0   7  15      593.82      290.43    367.75 o
   1   7  15      370.73      166.43    344.05 o
   2   7  15       76.87      209.20    437.88 o
   3   7  15      886.01      310.69    401.69 o
   4   7  15        1.22       58.48    331.80 o
   5   7  15       78.01       60.01    371.70 o
   6   7  15      449.55      455.75    558.73 o
  -8   8  15      456.75      180.62    704.91 o
  -7   8  15       18.64     -244.09    244.09 o
  -6   8  15      597.14      433.12    310.10 o
  -5   8  15       46.96      -66.68    318.56 o
  -4   8  15        3.00       96.23    281.10 o
  -3   8  15        4.71      120.50    231.60 o
  -2   8  15       26.84      156.16    352.03 o
  -1   8  15       71.01       65.71    346.22 o
   0   8  15       55.62     -316.90    324.33 o
   1   8  15       21.66      107.70    329.00 o
   2   8  15      279.44      333.26    418.37 o
   3   8  15      189.47      122.60    394.07 o
   4   8  15       99.34       80.12    354.90 o
   5   8  15       15.40       60.74    360.05 o
   6   8  15      118.83      372.02    680.18 o
  -7   9  15        1.04      -26.24    398.80 o
  -6   9  15       70.61      -27.84    315.79 o
  -5   9  15     1018.04     1371.41    383.75 o
  -4   9  15     1431.99     1866.40    367.40 o
  -3   9  15     2654.28     3425.19    542.28 o
  -2   9  15     3595.13     3858.21    549.62 o
  -1   9  15     2904.83     3018.34    581.47 o
   0   9  15     1690.59     1574.02    447.02 o
   1   9  15      146.44      173.47    344.09 o
   2   9  15        2.40       97.35    325.98 o
   3   9  15        8.47        2.62    369.86 o
   4   9  15       65.39     -178.75    339.25 o
   5   9  15       34.15      135.19    300.49 o
  -6  10  15      996.73      652.79    354.39 o
  -5  10  15     1321.41     1570.46    385.77 o
  -4  10  15      287.34      728.85    292.11 o
  -3  10  15      113.25      155.21    351.03 o
  -2  10  15        1.42      261.10    362.17 o
  -1  10  15      644.92      385.03    425.72 o
   0  10  15      568.69      872.84    455.98 o
   1  10  15      584.47      483.25    361.00 o
   2  10  15      401.00      447.56    346.93 o
   3  10  15        0.50      312.90    393.23 o
   4  10  15      134.16      363.61    493.67 o
  -5  11  15      447.33      442.89    305.44 o
  -4  11  15      675.62      990.45    436.47 o
  -3  11  15      706.53      699.91    472.69 o
  -2  11  15     1458.59     1822.41    525.72 o
  -1  11  15      660.63      933.38    476.63 o
   0  11  15      275.89      853.54    470.02 o
   1  11  15       78.32      324.06    393.42 o
   2  11  15        8.24      518.92    354.84 o
   3  11  15        0.03      159.00    332.19 o
  -3  12  15        1.20      429.39    607.90 o
  -2  12  15      111.60       56.18    377.01 o
  -1  12  15       67.62      238.69    476.28 o
   0  12  15     1012.31      781.50    524.46 o
   1  12  15     1054.60     1230.61    614.03 o
  -9   0  16     1923.29     2392.09    611.47 o
  -8   0  16      631.31      668.14    482.81 o
  -7   0  16      737.14      833.59    484.64 o
  -6   0  16     1657.81     1513.06    606.06 o
  -5   0  16      160.29        7.48    396.76 o
  -4   0  16       44.55      233.83    417.79 o
  -3   0  16      207.57      101.12    398.84 o
  -2   0  16       13.33      194.43    646.04 o
  -1   0  16     1897.10     2476.50    658.20 o
   0   0  16      197.20      149.59    445.14 o
   1   0  16     7624.11     7127.15   1354.09 o
   2   0  16     5425.57     7450.40   1302.07 o
   3   0  16     4348.42     3565.55    995.77 o
   4   0  16     4892.02     4170.26   1058.70 o
   5   0  16     3253.83     2609.26    891.27 o
   6   0  16      376.71     1003.67    706.65 o
   7   0  16      241.90      596.12    709.91 o
  -9   1  16       21.02      220.02    291.28 o
  -8   1  16      233.60      156.67    298.89 o
  -7   1  16       67.32      -67.04    287.19 o
  -6   1  16       42.70      -13.21    270.60 o
  -5   1  16        1.88      -92.89    281.68 o
  -4   1  16      504.67      477.45    300.54 o
  -3   1  16      444.53      383.71    288.22 o
  -2   1  16     1103.94     1296.65    391.07 o
  -1   1  16     1033.15     1343.00    418.96 o
   0   1  16        1.36       55.35    411.46 o
   1   1  16       54.28       89.67    490.25 o
   2   1  16      138.65      638.64    533.47 o
   3   1  16        1.55     -184.03    458.19 o
   4   1  16       13.81     -163.19    444.45 o
   5   1  16        6.05      101.65    473.22 o
   6   1  16      277.18      469.79    478.07 o
   7   1  16      287.61        2.45    557.10 o
  -9   2  16     2233.90     2820.47    426.87 o
  -8   2  16     2143.75     2276.73    429.62 o
  -7   2  16      931.14     1009.98    354.98 o
  -6   2  16       58.36      256.23    323.47 o
  -5   2  16       62.14      203.12    281.88 o
  -4   2  16        1.00      -67.15    263.36 o
  -3   2  16        0.87        7.09    369.98 o
  -2   2  16     1368.73     1249.63    367.59 o
  -1   2  16     1244.30     1075.97    370.07 o
   0   2  16        3.63      -21.69    422.56 o
   1   2  16      927.70      764.89    398.78 o
   2   2  16     3369.25     3325.46    851.44 o
   3   2  16     3789.06     3716.63    727.02 o
   4   2  16     2576.03     3191.73    690.69 o
   5   2  16     1449.66     1627.34    580.99 o
   6   2  16       55.44       90.13    459.17 o
   7   2  16      151.95      157.74    477.68 o
  -9   3  16       59.76       33.66    288.65 o
  -8   3  16       70.94     -236.04    268.58 o
  -7   3  16       36.95      114.78    305.36 o
  -6   3  16      237.05     -276.92    276.92 o
  -5   3  16      941.75     1000.49    348.50 o
  -4   3  16     3057.40     3189.99    392.59 o
  -3   3  16     3216.44     3140.60    457.48 o
  -2   3  16     2776.07     3304.17    427.23 o
  -1   3  16     2357.98     2939.34    564.50 o
   0   3  16     1926.96     1985.02    541.35 o
   1   3  16     1490.02     1267.12    468.77 o
   2   3  16     1264.37     1480.43    948.98 o
   3   3  16      543.15     -233.50    582.65 o
   4   3  16        0.04     -438.39    438.39 o
   5   3  16       39.69     -186.41    468.19 o
   6   3  16      464.65      325.06    501.07 o
   7   3  16     1025.54     1295.34    755.65 o
  -9   4  16      750.73      510.33    326.70 o
  -8   4  16      344.93      -31.07    312.09 o
  -7   4  16       89.56       -2.99    322.28 o
  -6   4  16       33.10      225.48    298.37 o
  -5   4  16      376.03      -81.01    297.55 o
  -4   4  16       31.15        7.08    292.10 o
  -3   4  16      870.96     1208.02    345.54 o
  -2   4  16     1451.48     1976.55    367.84 o
  -1   4  16     1188.84     1786.82    455.45 o
   0   4  16      495.16      494.35    464.04 o
   1   4  16       99.11     -348.87    378.78 o
   2   4  16      418.31     -111.50    380.42 o
   3   4  16      679.41      829.54    533.24 o
   4   4  16      641.62      963.99   1013.88 o
   5   4  16        2.21      174.69    463.00 o
   6   4  16      254.18      210.63    453.96 o
   7   4  16      429.80      243.98    419.36 o
  -8   5  16      103.89      -97.98    291.62 o
  -7   5  16        3.86        0.48    303.26 o
  -6   5  16      184.68      382.79    308.12 o
  -5   5  16     1037.83      752.89    338.86 o
  -4   5  16     1824.88     2055.90    425.61 o
  -3   5  16     2174.03     2401.79    381.20 o
  -2   5  16     2628.23     3148.89    371.55 o
  -1   5  16     3779.10     4475.13    569.98 o
   0   5  16     2250.05     2068.15    464.84 o
   1   5  16     1492.51     1463.51    511.96 o
   2   5  16      655.08      563.91    438.27 o
   3   5  16       39.45       43.69    444.80 o
   4   5  16      206.52      791.87    521.33 o
   5   5  16      266.22       19.63    452.15 o
   6   5  16      774.25      642.89    473.15 o
  -8   6  16      227.07      302.42    308.79 o
  -7   6  16     1220.26     1079.91    362.78 o
  -6   6  16     1789.20     1872.32    397.74 o
  -5   6  16      650.70      684.59    374.64 o
  -4   6  16        4.06     -280.16    316.68 o
  -3   6  16        0.98     -145.76    265.10 o
  -2   6  16      117.98      515.17    397.09 o
  -1   6  16     1056.90     1260.90    439.27 o
   0   6  16     1111.73      850.43    400.88 o
   1   6  16      903.06     1016.83    493.46 o
   2   6  16       84.55        4.35    393.41 o
   3   6  16      100.64      -51.57    382.51 o
   4   6  16      212.90      588.66    488.58 o
   5   6  16     1514.39     2078.94    726.04 o
   6   6  16      925.04     1241.13    483.39 o
  -8   7  16       24.05     -256.18    256.18 o
  -7   7  16      271.35        5.99    288.72 o
  -6   7  16       35.28       63.25    313.03 o
  -5   7  16      132.56      438.22    322.40 o
  -4   7  16      227.02      390.64    321.47 o
  -3   7  16      741.64      973.40    319.21 o
  -2   7  16     1204.17     1078.67    423.34 o
  -1   7  16      759.67      872.78    412.53 o
   0   7  16      391.67      313.46    367.25 o
   1   7  16        0.63      -36.62    417.71 o
   2   7  16      225.59       86.67    426.95 o
   3   7  16       11.72     -116.97    397.27 o
   4   7  16      166.18     -217.54    414.63 o
   5   7  16       36.53     -251.82    389.56 o
  -7   8  16     1438.87     1417.20    371.16 o
  -6   8  16     2616.88     3285.84    511.81 o
  -5   8  16     1726.47     1799.41    441.21 o
  -4   8  16      554.34      485.13    312.87 o
  -3   8  16      128.45       51.67    367.75 o
  -2   8  16      282.75      541.99    386.21 o
  -1   8  16     1395.21     1698.29    477.55 o
   0   8  16      642.49      530.42    396.93 o
   1   8  16      731.76      690.73    402.20 o
   2   8  16     1648.67     1156.82    613.50 o
   3   8  16      555.70      797.88    456.65 o
   4   8  16      186.22      317.24    376.42 o
   5   8  16     1332.17     1449.22    822.30 o
  -6   9  16      348.74      366.35    350.25 o
  -5   9  16      163.06      164.46    321.30 o
  -4   9  16       82.58       15.69    290.57 o
  -3   9  16       31.25     -207.65    344.87 o
  -2   9  16       29.72      -67.39    358.45 o
  -1   9  16      177.78       81.73    401.33 o
   0   9  16      441.41     1196.82    429.36 o
   1   9  16      318.52      566.77    378.98 o
   2   9  16       70.15     -151.85    415.94 o
   3   9  16        3.16      254.95    429.12 o
   4   9  16       11.40       55.00    504.38 o
  -5  10  16     1502.93     1662.30    390.26 o
  -4  10  16      926.25     1353.48    491.00 o
  -3  10  16       84.69      -83.33    347.95 o
  -2  10  16      125.73      312.28    374.20 o
  -1  10  16      323.92      345.55    454.70 o
   0  10  16      416.85      265.62    421.32 o
   1  10  16      102.28      269.75    369.42 o
   2  10  16      126.69      -34.02    336.62 o
   3  10  16      470.82      582.55    426.75 o
  -3  11  16       87.98     -247.99    360.37 o
  -2  11  16      135.25      314.78    392.68 o
  -1  11  16      892.71     1066.88    506.27 o
   0  11  16     1248.40     1548.01    528.00 o
   1  11  16      984.49      839.56    480.05 o
  -9   1  17       80.61       33.71    324.96 o
  -8   1  17       14.31     -278.34    278.34 o
  -7   1  17       57.71      -82.40    311.81 o
  -6   1  17        7.47     -114.48    287.43 o
  -5   1  17       57.06     -268.85    321.72 o
  -4   1  17     1203.95     1306.14    366.14 o
  -3   1  17     4682.89     5386.03    543.90 o
  -2   1  17     5843.22     6356.09    623.35 o
  -1   1  17     4215.48     4781.48    522.67 o
   0   1  17     1877.42     2272.96    518.27 o
   1   1  17      777.69     1265.05    657.14 o
   2   1  17       11.31      220.49    532.32 o
   3   1  17       83.81      -56.54    497.31 o
   4   1  17       85.34      -58.49    495.47 o
   5   1  17      352.25      225.51    505.71 o
   6   1  17      356.67      273.71    502.71 o
  -9   2  17      263.10      293.24    323.66 o
  -8   2  17      528.98      390.59    347.74 o
  -7   2  17      588.79      186.56    362.65 o
  -6   2  17      735.62     1063.35    374.36 o
  -5   2  17     1158.96     1082.39    344.99 o
  -4   2  17      752.38      968.03    357.01 o
  -3   2  17      203.18      576.98    390.91 o
  -2   2  17       59.64      417.19    343.50 o
  -1   2  17      398.01      187.88    317.90 o
   0   2  17       41.16       78.64    426.79 o
   1   2  17      301.32       91.83    352.17 o
   2   2  17     1214.45     1228.06    628.58 o
   3   2  17     1204.33     1033.03    587.51 o
   4   2  17     1998.17     1356.01    621.51 o
   5   2  17     1061.01      768.08    552.45 o
   6   2  17      260.13      505.23    525.33 o
  -8   3  17       33.04     -301.90    301.90 o
  -7   3  17        1.40      184.06    339.72 o
  -6   3  17       57.17      222.33    323.91 o
  -5   3  17       30.13     -252.55    300.21 o
  -4   3  17        6.30      -50.24    342.84 o
  -3   3  17      622.41      765.60    379.31 o
  -2   3  17     2431.19     2984.63    431.06 o
  -1   3  17     1504.13     1491.45    676.34 o
   0   3  17      852.06      918.95    578.50 o
   1   3  17      896.47      336.28    439.05 o
   2   3  17       99.84      275.34    520.54 o
   3   3  17      343.21     -111.61    523.94 o
   4   3  17       65.00     -139.35    475.49 o
   5   3  17       19.75      161.87    533.00 o
   6   3  17        0.84      584.50    739.63 o
  -8   4  17     1727.92     1867.62    442.98 o
  -7   4  17     2355.29     2337.24    448.15 o
  -6   4  17     1679.91     2007.58    407.66 o
  -5   4  17      664.37      486.68    336.93 o
  -4   4  17      580.52      265.13    327.96 o
  -3   4  17      712.06      565.09    368.07 o
  -2   4  17      565.13      370.52    301.94 o
  -1   4  17       45.15      343.86    373.24 o
   0   4  17      181.78       35.24    459.63 o
   1   4  17     1312.48     1119.74    500.59 o
   2   4  17     2338.16     1422.76    426.63 o
   3   4  17     1631.01     1949.31    650.61 o
   4   4  17     1471.17     1540.77    609.98 o
   5   4  17     1861.99     1725.86    606.17 o
   6   4  17     1216.25     1242.22    550.59 o
  -8   5  17       24.36     -198.36    319.23 o
  -7   5  17      183.37     -129.60    315.54 o
  -6   5  17      321.26      234.39    329.36 o
  -5   5  17      692.90      524.52    387.10 o
  -4   5  17      958.76      816.27    382.55 o
  -3   5  17        0.16     -263.53    311.69 o
  -2   5  17       10.70      -23.31    382.65 o
  -1   5  17        0.44      155.25    389.57 o
   0   5  17       94.14     -413.42    413.42 o
   1   5  17       90.25     -119.76    452.97 o
   2   5  17      139.53      331.93    427.44 o
   3   5  17      124.10      177.78    507.19 o
   4   5  17       44.71      120.27    467.27 o
   5   5  17      121.88        7.83    446.92 o
  -7   6  17     1107.04     1190.59    400.15 o
  -6   6  17      262.43     -188.14    300.47 o
  -5   6  17      207.34       24.72    329.59 o
  -4   6  17      306.40      108.62    357.37 o
  -3   6  17       62.68     -188.38    313.15 o
  -2   6  17       30.19     -160.25    373.12 o
  -1   6  17        3.46      -60.38    367.45 o
   0   6  17      221.78      -70.46    350.78 o
   1   6  17     1110.06      579.54    495.64 o
   2   6  17     1678.62     1401.54    626.82 o
   3   6  17     2180.66     1910.48   1100.74 o
   4   6  17     2353.80     2452.22    662.43 o
   5   6  17      747.89      644.75    644.88 o
  -7   7  17      133.95      -35.74    319.70 o
  -6   7  17      955.11      855.17    422.38 o
  -5   7  17      519.51      200.47    349.36 o
  -4   7  17      870.04      922.79    371.05 o
  -3   7  17     1202.57     1576.35    533.09 o
  -2   7  17      587.45      841.79    429.91 o
  -1   7  17     1276.30     1135.57    466.31 o
   0   7  17     1010.56      896.23    435.91 o
   1   7  17      112.73       -4.65    466.77 o
   2   7  17      219.45      140.19    452.73 o
   3   7  17      110.19       97.14    418.82 o
   4   7  17        0.41       88.30    466.82 o
  -6   8  17       21.42     -325.63    341.56 o
  -5   8  17       69.69     -119.92    362.23 o
  -4   8  17       51.76      170.73    308.38 o
  -3   8  17      336.57      515.12    407.99 o
  -2   8  17       87.49      -80.81    417.37 o
  -1   8  17      183.06       13.37    386.65 o
   0   8  17        0.05     -113.28    354.36 o
   1   8  17       20.72       20.88    446.83 o
   2   8  17       91.30      253.47    433.18 o
   3   8  17     1186.21     1302.06    498.80 o
   4   8  17      404.28      -40.17    575.91 o
  -5   9  17     1167.71     1329.30    405.85 o
  -4   9  17     1961.60     1782.36    507.28 o
  -3   9  17     1426.21     1565.96    482.92 o
  -2   9  17      443.19      267.59    428.53 o
  -1   9  17      774.72      725.99    500.34 o
   0   9  17     1253.24     1678.85    467.73 o
   1   9  17      759.47      956.62    438.06 o
   2   9  17      487.76      381.08    460.51 o
  -3  10  17      194.43      250.00    400.26 o
  -2  10  17        1.40     -195.80    572.98 o
  -1  10  17      123.77      256.12    451.04 o
   0  10  17      271.77      398.03    562.68 o
   1  10  17      306.57      681.09    409.44 o
  -8   0  18      773.98      665.89    519.09 o
  -7   0  18      394.48      375.29    537.73 o
  -6   0  18      839.32     1700.35    629.92 o
  -5   0  18     1707.92     2081.28    608.53 o
  -4   0  18      876.64      833.34    515.38 o
  -3   0  18       31.11      180.34    681.06 o
  -2   0  18        6.34     -170.77    584.33 o
  -1   0  18        7.54      160.60    548.68 o
   0   0  18     2373.14     2285.07   1100.97 o
   1   0  18     1959.01     2968.27   1148.34 o
   2   0  18     1615.12     1334.12    935.39 o
   3   0  18     5397.84     5096.59   1266.54 o
   4   0  18     4107.38     3582.73   1144.39 o
   5   0  18     1522.19     2093.26    982.77 o
  -8   1  18       40.31     -245.24    352.47 o
  -7   1  18        0.12     -309.93    309.93 o
  -6   1  18       33.79     -202.16    357.75 o
  -5   1  18       55.59     -127.53    327.67 o
  -4   1  18      264.09      109.47    330.16 o
  -3   1  18     1009.10      695.51    394.23 o
  -2   1  18      323.71      301.37    426.00 o
  -1   1  18      301.01      315.36    369.79 o
   0   1  18       15.99      124.11    418.13 o
   1   1  18       40.43      257.13    609.78 o
   2   1  18      373.80      245.92    587.35 o
   3   1  18       34.82      132.93    556.96 o
   4   1  18      116.44      337.23    546.61 o
   5   1  18       48.76      341.66    529.70 o
  -8   2  18      567.11      462.82    392.69 o
  -7   2  18     1024.00     1172.56    413.82 o
  -6   2  18      530.72      702.51    390.83 o
  -5   2  18      139.71      143.71    348.08 o
  -4   2  18      243.10       78.60    316.87 o
  -3   2  18      394.92      379.51    403.83 o
  -2   2  18      541.27      262.85    421.73 o
  -1   2  18        8.40     -450.22    450.22 o
   0   2  18      435.96     -269.66    444.16 o
   1   2  18      870.94     1712.89    706.52 o
   2   2  18     1332.26     1150.00    647.11 o
   3   2  18     1214.04      656.95    826.83 o
   4   2  18     1067.75     1130.12    616.03 o
   5   2  18      497.90      566.98    560.61 o
  -7   3  18        1.26     -317.30    317.30 o
  -6   3  18      119.88      114.56    333.82 o
  -5   3  18       55.24      -76.15    332.70 o
  -4   3  18      680.73      803.92    420.57 o
  -3   3  18     3551.18     3781.59    508.68 o
  -2   3  18     1446.67     1417.45    378.95 o
  -1   3  18     1359.10     1048.10    792.69 o
   0   3  18      667.58      172.01    577.49 o
   1   3  18      224.54     -244.93    475.34 o
   2   3  18      592.55      288.19    594.04 o
   3   3  18      301.21      404.10    578.57 o
   4   3  18       57.11     -187.96    517.41 o
   5   3  18       60.30      182.99    745.44 o
  -7   4  18        1.06     -131.87    334.14 o
  -6   4  18        0.01     -286.15    305.71 o
  -5   4  18       22.55     -216.55    380.25 o
  -4   4  18        6.59      138.75    402.28 o
  -3   4  18      157.31      -71.17    341.16 o
  -2   4  18      490.99      -43.71    400.06 o
  -1   4  18      114.11     -315.39    489.20 o
   0   4  18       63.40       53.80    500.35 o
   1   4  18        8.71     -409.35    409.35 o
   2   4  18      490.66      267.51    598.71 o
   3   4  18      195.93      331.57    569.45 o
   4   4  18        3.32     -198.44    494.03 o
   5   4  18      211.46      133.74    534.31 o
  -7   5  18       49.96      347.34    372.48 o
  -6   5  18       11.81     -261.30    306.02 o
  -5   5  18       24.09       89.02    363.81 o
  -4   5  18      362.69      779.59    410.73 o
  -3   5  18     1861.74     2189.72    480.76 o
  -2   5  18     2089.56     2521.26    544.50 o
  -1   5  18     1599.46      964.13    450.92 o
   0   5  18     1053.23      674.57    543.50 o
   1   5  18      258.63      344.68    474.26 o
   2   5  18      153.88        5.88    412.65 o
   3   5  18      139.91       88.42    731.73 o
   4   5  18       21.55      200.18    518.64 o
  -6   6  18      284.28      386.28    331.47 o
  -5   6  18      271.38       -7.61    350.00 o
  -4   6  18      333.71      -77.53    362.70 o
  -3   6  18        1.93      -15.30    481.77 o
  -2   6  18      149.44       50.56    395.97 o
  -1   6  18      190.79     -201.69    393.18 o
   0   6  18      132.35     -380.33    449.34 o
   1   6  18       82.26      128.42    470.76 o
   2   6  18      100.27      339.73    471.82 o
   3   6  18        0.69       51.23    697.83 o
   4   6  18      338.13      -71.77    483.51 o
  -5   7  18      101.53       43.91    341.78 o
  -4   7  18      581.66      455.94    364.80 o
  -3   7  18      351.26      513.68    487.19 o
  -2   7  18      414.51      374.68    485.71 o
  -1   7  18      596.78      809.35    449.77 o
   0   7  18      704.36      762.44    439.16 o
   1   7  18      156.05        1.26    447.71 o
   2   7  18       21.56        0.55    438.11 o
   3   7  18       18.09     -367.86    367.86 o
  -4   8  18      455.91      393.81    416.93 o
  -3   8  18       12.27     -174.23    444.43 o
  -2   8  18      110.99     -181.89    411.23 o
  -1   8  18      298.97      385.73    419.87 o
   0   8  18      140.99      132.95    401.10 o
   1   8  18       27.07      194.88    473.49 o
   2   8  18      429.64      398.99    486.86 o
  -2   9  18        3.47     -212.32    412.65 o
  -1   9  18       16.16      494.86    483.11 o
   0   9  18       31.01        0.33    381.34 o
  -7   1  19       75.58      191.47    384.18 o
  -6   1  19        0.51     -286.03    356.34 o
  -5   1  19       30.24     -321.45    321.45 o
  -4   1  19      673.22      512.02    406.46 o
  -3   1  19     5823.30     6234.64    606.29 o
  -2   1  19     5094.29     4259.29    581.36 o
  -1   1  19     4352.22     3585.62    666.09 o
   0   1  19     2001.05     1744.02    768.22 o
   1   1  19       36.12      665.48    661.04 o
   2   1  19      113.43      126.82    587.75 o
   3   1  19       38.23      -57.76    559.56 o
   4   1  19       59.59     -246.73    546.41 o
  -7   2  19      195.83      253.44    387.53 o
  -6   2  19      277.71      168.60    368.43 o
  -5   2  19      908.64      975.63    411.98 o
  -4   2  19      844.71      714.36    427.46 o
  -3   2  19      189.48     -379.50    379.50 o
  -2   2  19        3.43      191.04    451.48 o
  -1   2  19       11.95      162.67    511.95 o
   0   2  19        0.96     -169.82    447.10 o
   1   2  19      169.73      333.33    652.47 o
   2   2  19     1165.10      291.43    724.42 o
   3   2  19     1575.75     1601.87    691.83 o
   4   2  19      516.38      927.25    642.41 o
  -6   3  19      470.97      -49.19    352.94 o
  -5   3  19      197.47     -251.28    335.12 o
  -4   3  19      197.26     -233.71    367.08 o
  -3   3  19     1284.12     1608.42    436.19 o
  -2   3  19     1402.58     1453.73    401.05 o
  -1   3  19      419.30      562.93   1103.29 o
   0   3  19      158.34      424.54    599.02 o
   1   3  19        0.73     -117.50    774.00 o
   2   3  19      242.33      411.73    869.21 o
   3   3  19       41.41      221.08    815.10 o
   4   3  19        0.61      337.65    826.71 o
  -6   4  19     1110.41     1045.65    430.78 o
  -5   4  19      557.20      714.86    471.43 o
  -4   4  19      959.67      805.52    463.17 o
  -3   4  19      558.04      286.51    361.18 o
  -2   4  19      129.89      218.95    428.12 o
  -1   4  19      105.38     -372.98    493.56 o
   0   4  19       21.16      149.86    500.31 o
   1   4  19       72.03       35.98    447.58 o
   2   4  19      533.55      464.11    711.88 o
   3   4  19     2226.45     3586.55    954.67 o
  -5   5  19       80.42      -79.20    508.24 o
  -4   5  19        1.98     -112.85    392.21 o
  -3   5  19        1.96     -164.46    286.85 o
  -2   5  19        0.33      -57.53    402.00 o
  -1   5  19       30.76      321.48    551.82 o
   0   5  19       18.06       89.51    512.27 o
   1   5  19      114.41      202.53    486.12 o
   2   5  19      929.86     2142.83    743.02 o
   3   5  19      760.26      365.32    584.82 o
  -5   6  19      271.32      470.56    433.80 o
  -4   6  19       82.48     -332.45    346.28 o
  -3   6  19      214.95      -10.78    477.61 o
  -2   6  19      113.51       82.13    426.04 o
  -1   6  19        1.86     -298.92    371.37 o
   0   6  19        1.14     -449.91    449.91 o
   1   6  19        9.00      -55.99    459.74 o
   2   6  19      583.31      126.08    452.31 o
  -3   7  19      136.54      300.66    497.31 o
  -2   7  19      202.33      344.29    498.01 o
  -1   7  19      307.70      553.26    450.29 o
   0   7  19      833.37      840.14    564.43 o
   1   7  19     1157.40     1129.89    574.89 o
  -5   0  20     1467.79     1774.87   1047.09 o
  -4   0  20      914.52      452.93    535.44 o
  -3   0  20      319.67      341.75    703.14 o
  -2   0  20       19.37       50.17    618.87 o
  -1   0  20      613.83       88.67    495.85 o
   0   0  20      644.46     1214.99   1105.38 o
   1   0  20      237.84     -463.98    920.53 o
   2   0  20      958.20     1296.73   1055.22 o
   3   0  20     1478.11     1246.34   1041.29 o
  -5   1  20       71.90     -269.52    369.21 o
  -4   1  20       44.74       -6.16    438.27 o
  -3   1  20      206.84     -200.01    469.24 o
  -2   1  20      333.19       41.50    427.62 o
  -1   1  20      427.25      204.59    493.95 o
   0   1  20      837.77      518.79    723.01 o
   1   1  20      190.79      426.94    668.18 o
   2   1  20       29.36      114.96    625.13 o
   3   1  20       46.00     -335.94    594.08 o
  -5   2  20      809.81      882.87    431.75 o
  -4   2  20       12.84     -236.43    389.19 o
  -3   2  20       27.25     -359.98    392.20 o
  -2   2  20        5.15     -390.77    390.77 o
  -1   2  20       90.12     -263.02    492.40 o
   0   2  20       22.94     -206.81    427.89 o
   1   2  20      178.96     -312.60    607.91 o
   2   2  20      309.12       96.37    653.21 o
  -5   3  20       34.29     -122.20    443.54 o
  -4   3  20      371.98      -37.50    397.81 o
  -3   3  20     1069.95     1003.17    409.99 o
  -2   3  20     1407.24     2204.38    681.25 o
  -1   3  20     1679.33     1688.00    611.38 o
   0   3  20      782.63      572.00    592.07 o
   1   3  20      470.03      398.49    938.88 o
   2   3  20      458.90      -10.91    846.92 o
  -4   4  20      119.80     -300.99    410.57 o
  -3   4  20       22.26     -295.11    325.93 o
  -2   4  20      136.69      393.00    454.22 o
  -1   4  20       66.80      199.74    531.28 o
   0   4  20        0.35     -406.65    463.41 o
   1   4  20        2.70     -360.44    735.45 o
  -3   5  20      894.94      770.64    545.53 o
  -2   5  20     1602.02     1813.92    585.03 o
  -1   5  20     1004.67      762.44    612.35 o
   0   5  20      972.49     1138.09    586.41 o
   1   5  20      342.72      596.86    664.94 o
  -3   1  21     1268.58      712.85    588.58 o
  -2   1  21     1646.68      929.48    466.37 o
  -1   1  21     1535.30      996.48    528.74 o
   0   1  21      830.66      -41.52    731.83 o
  -2   2  21      160.66     -905.09    905.09 o
  -1   2  21      102.86     -339.12    611.41 o
 
